# Supplementary material for: Rho‐associated protein kinase‐dependent moesin phosphorylation is required for PD‐L1 stabilization in breast cancer
Source: Mol Oncol. 2020 Oct 3;14(11):2701–12. doi: 10.1002/1878-0261.12804 (PMC7607174; doi:10.1002/1878-0261.12804)
Supplement: Supplementary file 3 — Appendix S2 [file MOL2-14-2701-s003.xlsx]

## Sheet: significant proteins--V5-PDL1-a
ENTREZID	Majority.protein.IDs	Gene.names	Number.of.proteins	Unique.peptides	Sequence.coverage....	MS.MS.count	Q.value	Score	MS.MS.count.PDL_IgG	MS.MS.count.PDL1	iBAQ	Symbol	PDL-IgG.1	V5-PDL1.1	V5-PDL1	PDL-IgG	fc..V5-PDL1--PDL-IgG	class..V5-PDL1--PDL-IgG	Alias	preferred_name	protein_size	annotation	SubPPI	STRING_id
4478	V9HWC0;P26038	HEL70;MSN	19	37	68.3	178	0	323.31	0	3	342100000	HEL70	0	3	3	0	2.3102	T	HEL70;MSN	MSN	577	moesin; Probably involved in connections of major cytoskeletal structures to the plasma membrane. May inhibit herpes simplex virus 1 infection at an early stage	1	9606.ENSP00000353408
1828	Q02413	DSG1	2	17	23.4	32	0	168.03	0	16	12493000	DSG1	0	16	16	0	4.46711	T	DSG1	DSG1	1049	desmoglein 1; Component of intercellular desmosome junctions. Involved in the interaction of plaque proteins and intermediate filaments mediating cell-cell adhesion	1	9606.ENSP00000257192
7051	A8K5N5;P22735;B0AZN7;B0AZM8;B4DRV1	TGM1	9	10	14.7	10	0	77.149	0	8	2310700	TGM1	0	8	8	0	3.53091	T	TGM1	TGM1	817	transglutaminase 1 (K polypeptide epidermal type I, protein-glutamine-gamma-glutamyltransferase); Catalyzes the cross-linking of proteins and the conjugation of polyamines to proteins. Responsible for cross- linking epidermal proteins during formation of the stratum corneum	1	9606.ENSP00000206765
2287	Q53GD8;Q00688	FKBP3	3	9	40.2	10	0	104.83	0	10	49321000	FKBP3	0	10	10	0	3.82766	T	FKBP3	FKBP3	224	FK506 binding protein 3, 25kDa; FK506- and rapamycin-binding proteins (FKBPs) constitute a family of receptors for the two immunosuppressants which inhibit T-cell proliferation by arresting two distinct cytoplasmic signal transmission pathways. PPIases accelerate the folding of proteins	3	9606.ENSP00000216330
7053	Q08188;B4DQ50	TGM3	3	9	16	13	0	72.546	0	9	5593500	TGM3	0	9	9	0	3.6869	T	TGM3	TGM3	693	transglutaminase 3 (E polypeptide, protein-glutamine-gamma-glutamyltransferase); Catalyzes the calcium-dependent formation of isopeptide cross-links between glutamine and lysine residues in various proteins, as well as the conjugation of polyamines to proteins. Involved in the formation of the cornified envelope (CE), a specialized component consisting of covalent cross-links of proteins beneath …	1	9606.ENSP00000370867
89777	Q96P63;Q96P63-2;Q3SYB5	SERPINB12	3	8	21	13	0	80.644	0	10	14799000	SERPINB12	0	10	10	0	3.82766	T	SERPINB12	SERPINB12	405	serpin peptidase inhibitor, clade B (ovalbumin), member 12; Inhibits trypsin and plasmin, but not thrombin, coagulation factor Xa, or urokinase-type plasminogen activator	3	9606.ENSP00000269491
642	Q13867;K7ESE8;K7ES02;J3KSD8;B4DXF3	BLMH	7	8	18.9	10	0	55.952	0	10	13446000	BLMH	0	10	10	0	3.82766	T	BLMH	BLMH	455	bleomycin hydrolase; The normal physiological role of BLM hydrolase is unknown, but it catalyzes the inactivation of the antitumor drug BLM (a glycopeptide) by hydrolyzing the carboxamide bond of its B- aminoalaninamide moiety thus protecting normal and malignant cells from BLM toxicity (By similarity)	3	9606.ENSP00000261714
242	O75342	ALOX12B	1	8	13.4	7	0	52.988	0	7	3449300	ALOX12B	0	7	7	0	3.35599	T	ALOX12B	ALOX12B	701	arachidonate 12-lipoxygenase, 12R type; Converts arachidonic acid to 12R- hydroperoxyeicosatetraenoic acid (12R-HPETE)	1	9606.ENSP00000315167
847	P04040;B4DWK8	CAT	3	7	15.9	9	0	65.423	0	7	6019500	CAT	0	7	7	0	3.35599	T	CAT	CAT	527	catalase; Occurs in almost all aerobically respiring organisms and serves to protect cells from the toxic effects of hydrogen peroxide. Promotes growth of cells including T-cells, B-cells, myeloid leukemia cells, melanoma cells, mastocytoma cells and normal and transformed fibroblast cells	1	9606.ENSP00000241052
7170	Q5HYB6;B2RDE1;A0A0S2Z4I4;A0A0S2Z4G8;A0A0S2Z4G4;P06753-4;P06753-3;P06753-6;P06753-5;P06753-2;Q8NAG3;B4DWT5;Q5VU61;A0A087WWU8;D6R904;J3KN67;M1VPF4;P06753	DKFZp686J1372;TPM3;TPM3-ROS1	61	6	26.3	10	0	64.124	0	4	11502000	DKFZp686J1372	0	4	4	0	2.65062	T	TPM3;DKFZp686J1372;TPM3-ROS1	TPM3	285	tropomyosin 3; Binds to actin filaments in muscle and non-muscle cells. Plays a central role, in association with the troponin complex, in the calcium dependent regulation of vertebrate striated muscle contraction. Smooth muscle contraction is regulated by interaction with caldesmon. In non-muscle cells is implicated in stabilizing cytoskeleton actin filaments	1	9606.ENSP00000357516
6317	P29508;Q5K684;Q5K634;P29508-2;Q9BYF7;Q86W05;Q86W03;Q5K633;P48594;H0Y5H9	SERPINB3;SCCA2;SERPINB4	12	6	20	6	0	76.382	0	5	4902100	SERPINB3	0	5	5	0	2.92585	T	SERPINB4;SCCA2;SERPINB3	SERPINB3	390	serpin peptidase inhibitor, clade B (ovalbumin), member 3	1	9606.ENSP00000283752
3034	P42357-2;P42357;F8W0V1	HAL	7	6	12.2	6	0	41.792	0	5	4008400	HAL	0	5	5	0	2.92585	T	HAL	HAL	657	histidine ammonia-lyase	2	9606.ENSP00000261208
1823	Q9HB00;Q08554-2;Q08554	DSC1	3	6	8.6	9	0	43.399	0	3	3379500	DSC1	0	3	3	0	2.3102	T	DSC1	DSC1	894	desmocollin 1; Component of intercellular desmosome junctions. Involved in the interaction of plaque proteins and intermediate filaments mediating cell-cell adhesion. May contribute to epidermal cell positioning (stratification) by mediating differential adhesiveness between cells that express different isoforms. Linked to the keratinization of epithelial tissues	1	9606.ENSP00000257198
284110	J3KRG2;Q96QA5	GSDMA	2	5	34.6	5	0	42.603	0	5	12432000	GSDMA	0	5	5	0	2.92585	T	GSDMA	GSDMA	445	gasdermin A; Induces apoptosis	6	9606.ENSP00000301659
5688	Q05DH1;A0A0K0K1K4;O14818;H0UI83;B0YJ74;O14818-4;O14818-2;Q8TAA3-2;Q8TAA3-5;Q8TAA3	PSMA7;hCG_41772;PSMA8	14	5	29.8	5	0	38.373	0	5	5944500	PSMA7	0	5	5	0	2.92585	T	PSMA7;HEL-S-276;PSMA8	PSMA7	248	proteasome (prosome, macropain) subunit, alpha type, 7; The proteasome is a multicatalytic proteinase complex which is characterized by its ability to cleave peptides with Arg, Phe, Tyr, Leu, and Glu adjacent to the leaving group at neutral or slightly basic pH. The proteasome has an ATP-dependent proteolytic activity. Plays an important role in the regulation of cell proliferation or cell cycle …	3	9606.ENSP00000359910
5223	Q6P6D7;Q6FHU2;Q6FHK8;Q53G35;P18669;B4DKL5;Q0D2Q6;B4DMJ7;P15259	PGAM1;hCG_2015269;PGAM2	14	5	24	6	0	46.703	0	5	8951900	PGAM1	0	5	5	0	2.92585	T	PGAM1;PGAM2	PGAM1	254	phosphoglycerate mutase 1 (brain); Interconversion of 3- and 2-phosphoglycerate with 2,3- bisphosphoglycerate as the primer of the reaction. Can also catalyze the reaction of EC 5.4.2.4 (synthase) and EC 3.1.3.13 (phosphatase), but with a reduced activity	1	9606.ENSP00000359991
328	G3V3M6;Q5TZP7;P27695;G3V3C7;G3V5Q1;G3V5D9;A0A0C4DGK8	APEX1	11	5	22.1	7	0	38.22	0	7	7699200	APEX1	0	7	7	0	3.35599	T	APEX1	APEX1	318	APEX nuclease (multifunctional DNA repair enzyme) 1; Multifunctional protein that plays a central role in the cellular response to oxidative stress. The two major activities of APEX1 in DNA repair and redox regulation of transcriptional factors. Functions as a apurinic/apyrimidinic (AP) endodeoxyribonuclease in the DNA base excision repair (BER) pathway of DNA lesions induced by oxidative and alk…	2	9606.ENSP00000216714
100129271	Q5T750	XP32	1	5	20.4	8	0	36.778	0	6	51710000	XP32	0	6	6	0	3.15689	T	XP32	C1orf68	250	chromosome 1 open reading frame 68	1	9606.ENSP00000354769
7443	A8K245;Q99986	VRK1	5	5	17.9	7	0	49.424	0	7	6557000	VRK1	0	7	7	0	3.35599	T	VRK1	VRK1	396	vaccinia related kinase 1; Serine/threonine kinase involved in Golgi disassembly during the cell cycle: following phosphorylation by PLK3 during mitosis, required to induce Golgi fragmentation. Acts by mediating phosphorylation of downstream target protein. Phosphorylates 'Thr- 18' of p53/TP53 and may thereby prevent the interaction between p53/TP53 and MDM2. Phosphorylates casein and histone H3.…	2	9606.ENSP00000216639
563	A0A140VK00;P25311;C9JEV0	AZGP1	4	5	17.8	8	0	44.326	0	6	5573900	AZGP1	0	6	6	0	3.15689	T	AZGP1	AZGP1	298	alpha-2-glycoprotein 1, zinc-binding; Stimulates lipid degradation in adipocytes and causes the extensive fat losses associated with some advanced cancers. May bind polyunsaturated fatty acids	1	9606.ENSP00000292401
383	P05089;P05089-2;P05089-3	ARG1	3	5	15.8	4	0	30.698	0	4	3597000	ARG1	0	4	4	0	2.65062	T	ARG1	ARG1	322	arginase, liver	5	9606.ENSP00000357066
5704	A8K2M0;P43686;P43686-2	PSMC4	3	5	11.5	4	0	29.283	0	4	6834300	PSMC4	0	4	4	0	2.65062	T	PSMC4	PSMC4	418	proteasome (prosome, macropain) 26S subunit, ATPase, 4; The 26S protease is involved in the ATP-dependent degradation of ubiquitinated proteins. The regulatory (or ATPase) complex confers ATP dependency and substrate specificity to the 26S complex	3	9606.ENSP00000157812
1475	P01040;C9J0E4	CSTA	2	4	59.2	6	0	28.301	0	4	36453000	CSTA	0	4	4	0	2.65062	T	CSTA	CSTA	98	cystatin A (stefin A); This is an intracellular thiol proteinase inhibitor. Has an important role in desmosome-mediated cell-cell adhesion in the lower levels of the epidermis	1	9606.ENSP00000264474
8721	O60869-2;O60869-3;O60869	EDF1	3	4	31.7	4	0	26.496	0	4	7468500	EDF1	0	4	4	0	2.65062	T	EDF1	EDF1	148	endothelial differentiation-related factor 1; Transcriptional coactivator stimulating NR5A1 and ligand-dependent NR1H3/LXRA and PPARG transcriptional activities. Enhances the DNA-binding activity of ATF1, ATF2, CREB1 and NR5A1. Regulates nitric oxid synthase activity probably by sequestering calmodulin in the cytoplasm. May function in endothelial cells differentiation, hormone-induced cardiomyoc…	3	9606.ENSP00000224073
5824	Q5QNY5;A0A0S2Z497;P40855;B7Z6I5;P40855-5;H0YJ60	PEX19	11	4	27.2	4	0	64.654	0	4	3097100	PEX19	0	4	4	0	2.65062	T	PEX19	PEX19	299	peroxisomal biogenesis factor 19; Necessary for early peroxisomal biogenesis. Acts both as a cytosolic chaperone and as an import receptor for peroxisomal membrane proteins (PMPs). Binds and stabilizes newly synthesized PMPs in the cytoplasm by interacting with their hydrophobic membrane-spanning domains, and targets them to the peroxisome membrane by binding to the integral membrane protein PEX3…	3	9606.ENSP00000357051
10935	Q53HC2;P30048-2;P30048	PRDX3	3	4	17.2	4	0	26.834	0	4	9125800	PRDX3	0	4	4	0	2.65062	T	PRDX3	PRDX3	256	peroxiredoxin 3; Involved in redox regulation of the cell. Protects radical-sensitive enzymes from oxidative damage by a radical- generating system. Acts synergistically with MAP3K13 to regulate the activation of NF-kappa-B in the cytosol	1	9606.ENSP00000298510
342897	Q6ZVX7	NCCRP1	1	4	14.2	5	0	27.999	0	3	11124000	NCCRP1	0	3	3	0	2.3102	T	NCCRP1	TCEB3C	546	transcription elongation factor B polypeptide 3C (elongin A3); SIII, also known as elongin, is a general transcription elongation factor that increases the RNA polymerase II transcription elongation past template-encoded arresting sites. Subunit A3 is transcriptionally active but its transcription activity is not enhanced by binding to the dimeric complex of the SIII regulatory subunits B and C (…	3	9606.ENSP00000328232
5589	A0A024R7F1;K7ELL7;B4DJQ5;P14314-2;P14314;A2VCQ4;A0A0S2Z4D8;A0A0S2Z4W7;A0A0S2Z4A0	PRKCSH	13	4	8.9	4	0	25.648	0	2	5384100	PRKCSH	0	2	2	0	1.86381	T	PRKCSH	PRKCSH	528	protein kinase C substrate 80K-H; Regulatory subunit of glucosidase II	3	9606.ENSP00000252455
823	A0A024R5A3;A0A024R580;B2RDI5;P07384;B4DWH5;B4DS85	CAPN1	16	4	5.2	4	0	25.366	0	4	1754900	CAPN1	0	4	4	0	2.65062	T	CAPN1	CAPN1	714	calpain 1, (mu/I) large subunit; Calcium-regulated non-lysosomal thiol-protease which catalyze limited proteolysis of substrates involved in cytoskeletal remodeling and signal transduction	1	9606.ENSP00000279247
55970	Q9UBI6;Q53GD1	GNG12	2	3	56.9	4	0	20.188	0	3	11790000	GNG12	0	3	3	0	2.3102	T	GNG12	GNG12	72	guanine nucleotide binding protein (G protein), gamma 12; Guanine nucleotide-binding proteins (G proteins) are involved as a modulator or transducer in various transmembrane signaling systems. The beta and gamma chains are required for the GTPase activity, for replacement of GDP by GTP, and for G protein- effector interaction (By similarity)	1	9606.ENSP00000360021
57402	Q9HCY8	S100A14	1	3	35.6	5	0	34.974	0	2	7611900	S100A14	0	2	2	0	1.86381	T	S100A14	S100A14	104	S100 calcium binding protein A14; Modulates P53/TP53 protein levels, and thereby plays a role in the regulation of cell survival and apoptosis. Depending on the context, it can promote cell proliferation or apoptosis. Plays a role in the regulation of cell migration by modulating the levels of MMP2, a matrix protease that is under transcriptional control of P53/TP53. Does not bind calcium	4	9606.ENSP00000340463
79017	M0QZK8;A0A090N7V5;O75223;B3KMN7;O75223-3	C7orf24;GGCT	7	3	32	5	0	31.087	0	3	8389600	C7orf24	0	3	3	0	2.3102	T	GGCT	GGCT	188	gamma-glutamylcyclotransferase; Catalyzes the formation of 5-oxoproline from gamma- glutamyl dipeptides and may play a significant role in glutathione homeostasis. Induces release of cytochrome c from mitochondria with resultant induction of apoptosis	5	9606.ENSP00000275428
4833	A0A087WVT9;Q4TT34;F2Z2X0;O00746;H0Y6J0;O00746-2	NME4	6	3	28.1	2	0	20.161	0	2	1554100	NME4	0	2	2	0	1.86381	T	NME4	NME4	187	NME/NM23 nucleoside diphosphate kinase 4; Major role in the synthesis of nucleoside triphosphates other than ATP (By similarity)	1	9606.ENSP00000219479
7430	V9HW42;Q6NUR7;E7EQR4;B2R6J2;P15311;B7Z437;B7Z5V2	HEL-S-105;EZR	8	3	19.3	3	0	18.313	0	3	1239500	HEL-S-105	0	3	3	0	2.3102	T	EZR;HEL-S-105	EZR	586	ezrin; Probably involved in connections of major cytoskeletal structures to the plasma membrane. In epithelial cells, required for the formation of microvilli and membrane ruffles on the apical pole. Along with PLEKHG6, required for normal macropinocytosis	1	9606.ENSP00000338934
10482	B4E227;Q59E96;E9PIN3;Q9UBU9-2;Q9UBU9;B4E3J0	NXF1	7	3	18.7	3	0	22.379	0	3	3187400	NXF1	0	3	3	0	2.3102	T	NXF1	NXF1	619	nuclear RNA export factor 1; Involved in the nuclear export of mRNA species bearing retroviral constitutive transport elements (CTE) and in the export of mRNA from the nucleus to the cytoplasm. The NXF1-NXT1 heterodimer is involved in the export of HSP70 mRNA in conjunction with ALYREF/THOC4 and THOC5	2	9606.ENSP00000294172
25979	A0A0C4DGQ8;Q6IAN0	DHRS7B	5	3	13.5	3	0	25.379	0	3	3432800	DHRS7B	0	3	3	0	2.3102	T	DHRS7B	DHRS7B	325	dehydrogenase/reductase (SDR family) member 7B; Putative oxidoreductase (Potential)	5	9606.ENSP00000378887
9144	A0A024R8T9;O43760;O43760-2;K7ELD9;K7ENG9;K7ELS8	SYNGR2	7	3	12.5	3	0	17.805	0	3	6636700	SYNGR2	0	3	3	0	2.3102	T	SYNGR2	SYNGR2	224	synaptogyrin 2	1	9606.ENSP00000225777
115207	B3KY04;A0A140VJM4;Q96CX2	KCTD12	5	3	10.8	3	0	19.674	0	3	1743500	KCTD12	0	3	3	0	2.3102	T	KCTD12	KCTD12	325	potassium channel tetramerisation domain containing 12; Auxiliary subunit of GABA-B receptors that determine the pharmacology and kinetics of the receptor response. Increases agonist potency and markedly alter the G-protein signaling of the receptors by accelerating onset and promoting desensitization (By similarity)	2	9606.ENSP00000317141
8836	A8K335;Q92820;B4DVI2	GGH	3	3	9.4	3	0	18.748	0	3	3394700	GGH	0	3	3	0	2.3102	T	GGH	GGH	318	gamma-glutamyl hydrolase (conjugase, folylpolygammaglutamyl hydrolase); Hydrolyzes the polyglutamate sidechains of pteroylpolyglutamates. Progressively removes gamma-glutamyl residues from pteroylpoly-gamma-glutamate to yield pteroyl-alpha- glutamate (folic acid) and free glutamate. May play an important role in the bioavailability of dietary pteroylpolyglutamates and in the metabolism of pteroyl…	5	9606.ENSP00000260118
22820	Q9Y678;B3KW21;Q8WUI6	COPG1;COPG	4	3	8.9	3	0	17.509	0	2	790130	COPG1	0	2	2	0	1.86381	T	COPG;COPG1	COPG1	874	coatomer protein complex, subunit gamma 1; The coatomer is a cytosolic protein complex that binds to dilysine motifs and reversibly associates with Golgi non- clathrin-coated vesicles, which further mediate biosynthetic protein transport from the ER, via the Golgi up to the trans Golgi network. Coatomer complex is required for budding from Golgi membranes, and is essential for the retrograde Golg…	3	9606.ENSP00000325002
427	B3KUZ6;E7EMM4;Q53H01;A8K0B6;D3DSQ1;Q13510;Q13510-2;Q13510-3	ASAH1	18	3	8.9	3	0	17.165	0	3	1220600	ASAH1	0	3	3	0	2.3102	T	ASAH1	ASAH1	411	N-acylsphingosine amidohydrolase (acid ceramidase) 1; Hydrolyzes the sphingolipid ceramide into sphingosine and free fatty acid	2	9606.ENSP00000371152
79009	B4DED6;B4DW97;A0A087WVC1;Q9BQ39;Q53FI9;K0J110	DDX50;mcdrh	7	3	8.6	5	0	19.701	0	2	1836700	DDX50	0	2	2	0	1.86381	T	DDX50;mcdrh	DDX50	737	DEAD (Asp-Glu-Ala-Asp) box polypeptide 50	2	9606.ENSP00000362687
4014	Q6FHY3;P23490;O60354	LOR	3	3	6.6	2	0	18.185	0	2	18262000	LOR	0	2	2	0	1.86381	T	LOR	LOR	312	loricrin; Major keratinocyte cell envelope protein	1	9606.ENSP00000357731
2665	Q6IAT1;B4DLV7;P50395;Q5SX87;P50395-2	GDI2	15	3	6.5	3	0	17.271	0	3	3026200	GDI2	0	3	3	0	2.3102	T	GDI2	GDI2	445	GDP dissociation inhibitor 2; Regulates the GDP/GTP exchange reaction of most Rab proteins by inhibiting the dissociation of GDP from them, and the subsequent binding of GTP to them	1	9606.ENSP00000369538
284695	Q5BKZ1	ZNF326	3	3	5.7	5	0	20.104	0	2	2855500	ZNF326	0	2	2	0	1.86381	T	ZNF326	ZNF326	582	zinc finger protein 326	2	9606.ENSP00000340796
7414	B4E3Q9;B3KXA2;A0A024QZN4;V9HWK2;P18206-2;P18206;Q5JQ13	VCL;HEL114	8	3	4.2	3	0	22.914	0	3	435820	VCL	0	3	3	0	2.3102	T	VCL;HEL114	VCL	1134	vinculin; Actin filament (F-actin)-binding protein involved in cell-matrix adhesion and cell-cell adhesion. Regulates cell- surface E-cadherin expression and potentiates mechanosensing by the E-cadherin complex. May also play important roles in cell morphology and locomotion	1	9606.ENSP00000211998
23065	Q8N766-4;Q8N766-3;Q8N766-2;Q8N766	EMC1	5	3	3.5	3	0	20.379	0	3	630830	EMC1	0	3	3	0	2.3102	T	EMC1	EMC1	993	ER membrane protein complex subunit 1	4	9606.ENSP00000420608
987	E9PEM5;P50851-2;P50851;Q59HC1;H0YAC6	LRBA	8	3	1.4	2	0	22.825	0	2	250030	LRBA	0	2	2	0	1.86381	T	LRBA	LRBA	2863	LPS-responsive vesicle trafficking, beach and anchor containing; May be involved in coupling signal transduction and vesicle trafficking to enable polarized secretion and/or membrane deposition of immune effector molecules (By similarity)	2	9606.ENSP00000349629
10827	E5RK42;E5RHP2;E5RHI8;E5RFK2;E5RGF9;I6L9D5;A0A140VKG4;Q9NRY5	FAM114A2	8	2	31.6	2	0	12.05	0	2	6025300	FAM114A2	0	2	2	0	1.86381	T	FAM114A2	FAM114A2	505	family with sequence similarity 114, member A2	7	9606.ENSP00000341597
567	H0YLF3;F5H6I0;A6XND9;B4E0X1;P61769;A6XMH5;A6XMH4	B2M	7	2	28.2	8	0	15.935	0	2	37157000	B2M	0	2	2	0	1.86381	T	B2M	B2M	119	beta-2-microglobulin; Component of the class I major histocompatibility complex (MHC). Involved in the presentation of peptide antigens to the immune system (By similarity)	1	9606.ENSP00000452780
3925	A2A2D0;Q96CE4;B5BU83;A0A140VJW2;P16949;P16949-2;Q59G27	STMN1	7	2	24.4	2	0	14.723	0	2	1510100	STMN1	0	2	2	0	1.86381	T	STMN1	STMN1	174	stathmin 1; Involved in the regulation of the microtubule (MT) filament system by destabilizing microtubules. Prevents assembly and promotes disassembly of microtubules. Phosphorylation at Ser- 16 may be required for axon formation during neurogenesis. Involved in the control of the learned and innate fear (By similarity)	1	9606.ENSP00000410452
140576	Q96FQ6	S100A16	1	2	23.3	4	0	18.833	0	3	6588500	S100A16	0	3	3	0	2.3102	T	S100A16	S100A16	103	S100 calcium binding protein A16; Calcium-binding protein. Binds one calcium ion per monomer	4	9606.ENSP00000357692
1933	A0A024R3W7;P24534;A4D1M6	EEF1B2;LOC392793	6	2	20.4	4	0	29.766	0	2	15082000	EEF1B2	0	2	2	0	1.86381	T	EEF1B2;LOC392793	EEF1B2	225	eukaryotic translation elongation factor 1 beta 2; EF-1-beta and EF-1-delta stimulate the exchange of GDP bound to EF-1-alpha to GTP	2	9606.ENSP00000236957
4190	B8ZZ51;B9A041;V9HWF2;P40925-2;P40925;P40925-3;C9JF79	MDH1;HEL-S-32	7	2	17.8	2	0	14.06	0	2	5343900	MDH1	0	2	2	0	1.86381	T	MDH1	MDH1	352	malate dehydrogenase 1, NAD (soluble)	5	9606.ENSP00000438144
54499	J3KS45;B7Z591;J9JIE6;Q9UM00-2;Q9UM00;J3QQY2;J3KTQ7	TMCO1	7	2	16.8	2	0	15.058	0	2	3441700	TMCO1	0	2	2	0	1.86381	T	TMCO1	TMCO1	188	transmembrane and coiled-coil domains 1	3	9606.ENSP00000375975
11079	Q5T092;A0A0A0MR06;Q6IBJ7;Q5T094;Q9P0H9;O15258;Q5T093;Q5T091	RER1	8	2	15.8	3	0	14.185	0	2	5342600	RER1	0	2	2	0	1.86381	T	RER1	RER1	196	RER1 retention in endoplasmic reticulum 1 homolog (S. cerevisiae); Involved in the retrieval of endoplasmic reticulum membrane proteins from the early Golgi compartment (By similarity)	3	9606.ENSP00000302088
5682	B4E0X6;B4DEV8;F5GX11;V9HW55;P25786;P25786-2	PSMA1;HEL-S-275	6	2	14.6	2	0	11.775	0	2	2115100	PSMA1	0	2	2	0	1.86381	T	PSMA1;HEL-S-275	NU	164	proteasome subunit alpha type-1 isoform 3 ; The proteasome is a multicatalytic proteinase complex which is characterized by its ability to cleave peptides with Arg, Phe, Tyr, Leu, and Glu adjacent to the leaving group at neutral or slightly basic pH. The proteasome has an ATP-dependent proteolytic activity (By similarity)	3	9606.ENSP00000457299
11261	A0A024R9M9;Q99653;H0YLY7;H0YKE7;F5GX29;B4DSB5;H0YNG9	CHP;CHP1	7	2	10.3	2	0	11.816	0	2	1091700	CHP	0	2	2	0	1.86381	T	CHP1;CHP	CHP1	195	calcineurin-like EF hand protein 1; Calcium-binding protein involved in different processes such as regulation of vesicular trafficking, plasma membrane Na(+)/H(+) exchanger and gene transcription. Involved in the constitutive exocytic membrane traffic. Mediates the association between microtubules and membrane-bound organelles of the endoplasmic reticulum and Golgi apparatus and is also required…	1	9606.ENSP00000335632
5464	V9HWB5;Q15181;Q5SQT6	HEL-S-66p;PPA1	3	2	10	2	0	13.525	0	2	874020	HEL-S-66p	0	2	2	0	1.86381	T	PPA1;HEL-S-66p	PPA1	289	pyrophosphatase (inorganic) 1	1	9606.ENSP00000362329
81567	A0A024QZV0;Q86UY0;Q6EHZ3;Q658S9;Q8NBS9-2;Q8NBS9	hCG_1811539;TXNDC5;STRF8;DKFZp666I134	6	2	9.3	2	0	12.775	0	2	1312500	hCG_1811539	0	2	2	0	1.86381	T	DKFZp666I134;TXNDC5	TXNDC5	432	thioredoxin domain containing 5 (endoplasmic reticulum); Possesses thioredoxin activity. Has been shown to reduce insulin disulfide bonds. Also complements protein disulfide- isomerase deficiency in yeast (By similarity)	3	9606.ENSP00000369081
9789	B4DDB9;A0A087WUC6;E9PI68;Q15005;E9PRB9;E9PL01;H0YE04	SPCS2	7	2	8.8	2	0	13.11	0	2	2820500	SPCS2	0	2	2	0	1.86381	T	SPCS2	SPCS2	226	signal peptidase complex subunit 2 homolog (S. cerevisiae); Component of the microsomal signal peptidase complex which removes signal peptides from nascent proteins as they are translocated into the lumen of the endoplasmic reticulum (By similarity)	3	9606.ENSP00000263672
84188	E9PNW8;Q9H600;B2RDG1;Q8WVX9	FAR1	4	2	7.5	2	0	11.984	0	2	1302900	FAR1	0	2	2	0	1.86381	T	FAR1	FAR1	515	fatty acyl CoA reductase 1; Catalyzes the reduction of saturated fatty acyl-CoA with chain length C16 or C18 to fatty alcohols	5	9606.ENSP00000346874
6449	B4DEA6;O43765	SGTA	2	2	7.2	2	0	13.414	0	2	1293500	SGTA	0	2	2	0	1.86381	T	SGTA	SGTA	313	small glutamine-rich tetratricopeptide repeat (TPR)-containing, alpha; Co-chaperone that binds directly to HSC70 and HSP70 and regulates their ATPase activity	3	9606.ENSP00000221566
7086	B3KPZ8;A0A0K0K1H9;B4DVU1;A0A0B4J1R6;B3KSI4;B4E022;V9HWD9;Q53EM5;P29401;P29401-2	TKT;HEL107	10	2	7	2	0	12.022	0	2	953700	TKT	0	2	2	0	1.86381	T	HEL107;TKT	TKT	623	transketolase; Catalyzes the transfer of a two-carbon ketol group from a ketose donor to an aldose acceptor, via a covalent intermediate with the cofactor thiamine pyrophosphate	1	9606.ENSP00000405455
5718	A0A0S2Z476;A0A0S2Z489;O00232;O00232-2	PSMD12	4	2	7	2	0	13.803	0	2	3237300	PSMD12	0	2	2	0	1.86381	T	PSMD12	PSMD12	456	proteasome (prosome, macropain) 26S subunit, non-ATPase, 12; Acts as a regulatory subunit of the 26S proteasome which is involved in the ATP-dependent degradation of ubiquitinated proteins	3	9606.ENSP00000348442
1717	A8K0D2;A0A024R5F7;Q9UBM7;E9PJ54;X5D9E1;E9PM00;A0A0S2Z3S3;B4E1K5;X5DRD7;X5DNI9	DHCR7	10	2	6.3	2	0	15.466	0	2	532680	DHCR7	0	2	2	0	1.86381	T	DHCR7	DHCR7	475	7-dehydrocholesterol reductase; Production of cholesterol by reduction of C7-C8 double bond of 7-dehydrocholesterol (7-DHC)	2	9606.ENSP00000347717
9238	D3DVL7;B4DU42;Q969Z0;C9J5A2;C9J347;C9J7P5;H7C4R5;B3KRS4;B3KMT3;B3KM73;Q969Z0-2	TBRG4	11	2	5.9	3	0	14.849	0	3	1334700	TBRG4	0	3	3	0	2.3102	T	TBRG4	TBRG4	631	transforming growth factor beta regulator 4	3	9606.ENSP00000258770
2746	B4E0N9;B4DMG8;B4DMF5;B3KT18;Q53GW3;E9KL48;A0A140VK14;P00367-3;P49448;P00367;Q9BSD0;Q59FQ4;P00367-2	GLUD1;GLUD2	13	2	5.5	2	0	14.893	0	2	1387400	GLUD1	0	2	2	0	1.86381	T	GLUD1;GLUD2	GLUD1	558	glutamate dehydrogenase 1; May be involved in learning and memory reactions by increasing the turnover of the excitatory neurotransmitter glutamate (By similarity)	1	9606.ENSP00000277865
7841	A8K9K4;Q58F09;Q13724-2;Q13724;C9J8D4	GCS1;MOGS	5	2	5.3	3	0	17.378	0	3	723010	GCS1	0	3	3	0	2.3102	T	MOGS;GCS1	MOGS	837	mannosyl-oligosaccharide glucosidase; Cleaves the distal alpha 1,2-linked glucose residue from the Glc(3)Man(9)GlcNAc(2) oligosaccharide precursor in a highly specific manner	3	9606.ENSP00000233616
4836	Q96HI4;P30419-2;P30419;K7EN82;B7Z8J4	NMT1	5	2	4.7	2	0	13.054	0	2	914060	NMT1	0	2	2	0	1.86381	T	NMT1	NMT1	496	N-myristoyltransferase 1; Adds a myristoyl group to the N-terminal glycine residue of certain cellular proteins (By similarity)	2	9606.ENSP00000258960
5226	B4E2U0;P52209-2;P52209;K7EMN2;K7EM49;K7EPF6;A9Z1X1;B4DV68;B4DL86	PGD	9	2	4.6	2	0	13.483	0	2	669930	PGD	0	2	2	0	1.86381	T	PGD	PGD	483	phosphogluconate dehydrogenase; Catalyzes the oxidative decarboxylation of 6- phosphogluconate to ribulose 5-phosphate and CO(2), with concomitant reduction of NADP to NADPH (By similarity)	3	9606.ENSP00000270776
1893	A0A140VJI7;Q16610-2;Q16610;Q16610-4	ECM1	4	2	4.4	3	0	13.068	0	2	408030	ECM1	0	2	2	0	1.86381	T	ECM1	ECM1	567	extracellular matrix protein 1	4	9606.ENSP00000358045
26065	Q8ND56-3;Q8ND56-2;Q8ND56;A0A140TA66;A0A0G2JQ95;A0A096LP11;K7EMZ9;A0A140TA76	LSM14A	8	2	4.3	2	0	11.118	0	2	2199200	LSM14A	0	2	2	0	1.86381	T	LSM14A	LSM14A	463	LSM14A, SCD6 homolog A (S. cerevisiae); Essential for formation of P-bodies, cytoplasmic structures that provide storage sites for non-translating mRNAs	2	9606.ENSP00000413964
23122	Q96F87;B4DM73;E3W994;J3KR49;A0A0U1RQI6;E7ERI8;E7EW49;O75122;O75122-3;Q6N029	CLASP2;DKFZp686D11262	11	2	4.3	3	0	26.601	0	3	751340	CLASP2	0	3	3	0	2.3102	T	CLASP2;DKFZp686D11262	CLASP2	1514	cytoplasmic linker associated protein 2; Microtubule plus-end tracking protein that promotes the stabilization of dynamic microtubules. Involved in the nucleation of noncentrosomal microtubules originating from the trans-Golgi network (TGN). Required for the polarization of the cytoplasmic microtubule arrays in migrating cells towards the leading edge of the cell. May act at the cell cortex to en…	4	9606.ENSP00000419974
64746	A0A024R3P9;Q9H3P7	ACBD3	2	2	4.2	2	0	14.755	0	2	252860	ACBD3	0	2	2	0	1.86381	T	ACBD3	ACBD3	528	acyl-CoA binding domain containing 3; Involved in the maintenance of Golgi structure by interacting with giantin, affecting protein transport between the endoplasmic reticulum and Golgi. Involved in hormone-induced steroid biosynthesis in testicular Leydig cells (By similarity)	1	9606.ENSP00000355777
54888	Q08J23-2;Q08J23;A0A140T9Y7;Q08J23-3	NSUN2	4	2	4.1	2	0	19.489	0	2	541570	NSUN2	0	2	2	0	1.86381	T	NSUN2	NSUN2	767	NOP2/Sun RNA methyltransferase family, member 2; RNA methyltransferase that methylates tRNAs, and possibly RNA polymerase III transcripts. Methylates cytosine to 5- methylcytosine (m5C) at position 34 of intron-containing tRNA(Leu)(CAA) precursors. Not able to modify tRNAs at positions 48 or 49. May act downstream of Myc to regulate epidermal cell growth and proliferation. Required for proper spi…	2	9606.ENSP00000264670
11124	B1ANM7;A8K9X5;Q9UNN5-2;Q9UNN5;B4DEJ6;B3KT28	FAF1	6	2	3.7	2	0	11.372	0	2	563880	FAF1	0	2	2	0	1.86381	T	FAF1	FAF1	650	Fas (TNFRSF6) associated factor 1; Potentiates but cannot initiate FAS-induced apoptosis	3	9606.ENSP00000360843
221927	Q6PJG6;Q6PJG6-3	BRAT1	2	2	3.5	2	0	14.766	0	2	412830	BRAT1	0	2	2	0	1.86381	T	BRAT1	BRAT1	821	BRCA1-associated ATM activator 1	1	9606.ENSP00000339637
3998	Q53FS4;B2R774;A0A024R2A7;P49257	LMAN1	4	2	3.1	3	0	11.099	0	2	1476200	LMAN1	0	2	2	0	1.86381	T	LMAN1	LMAN1	510	lectin, mannose-binding, 1	3	9606.ENSP00000251047
7466	A0A0S2Z4V6;O76024;H0Y9G5	WFS1	3	2	2.4	2	0	13.364	0	2	326160	WFS1	0	2	2	0	1.86381	T	WFS1	WFS1	890	Wolfram syndrome 1 (wolframin); Participates in the regulation of cellular Ca(2+) homeostasis, at least partly, by modulating the filling state of the endoplasmic reticulum Ca(2+) store	2	9606.ENSP00000226760
7175	P12270;Q58F23;Q504U6;P12270-2	TPR	4	2	0.9	2	0	16.837	0	2	64725	TPR	0	2	2	0	1.86381	T	TPR	TPR	2363	translocated promoter region, nuclear basket protein; Component of the nuclear pore complex (NPC), a complex required for the trafficking across the nuclear envelope. Functions as a scaffolding element in the nuclear phase of the NPC essential for normal nucleocytoplasmic transport of proteins and mRNAs, plays a role in the establishment of nuclear-peripheral chromatin compartmentalization in int…	2	9606.ENSP00000356448
29126	Q9NZQ7	CD274	3	6	56.2	167	0	277.65	0	102	2280600000	Q9NZQ7	60	102	102	60	1.15273	T	CD274	CD274	290	CD274 molecule; Involved in the costimulatory signal, essential for T- cell proliferation and production of IL10 and IFNG, in an IL2- dependent and a PDCD1-independent manner. Interaction with PDCD1 inhibits T-cell proliferation and cytokine production	5	9606.ENSP00000370989
302	V9HW65;A0A024R5Z7;P07355;H0YMD0;H0YMU9;H0YN42;P07355-2;H0YKS4;B4DNH8;H0YMM1;A6NMY6;H0YNP5;H0YM50;H0YKZ7;H0YLV6;H0YMT9;H0YKX9	HEL-S-270;ANXA2;ANXA2P2	29	12	37.8	24	0	136.26	1	12	20701000	HEL-S-270	1	12	12	1	3.07366	T	ANXA2;ANXA2P2	ANXA2	357	annexin A2; Calcium-regulated membrane-binding protein whose affinity for calcium is greatly enhanced by anionic phospholipids (By similarity). It binds two calcium ions with high affinity (By similarity). May be involved in heat-stress response (By similarity)	1	9606.ENSP00000346032
55269	A0A024RDP4;B4DWI8;Q8WXF1-2;Q8WXF1;X6RDA4	PSPC1	6	9	26.5	11	0	64.444	1	10	12410000	PSPC1	1	10	10	1	2.82766	T	PSPC1	PSPC1	523	paraspeckle component 1; Regulates, cooperatively with NONO and SFPQ, androgen receptor-mediated gene transcription activity in Sertoli cell line (By similarity). Binds to poly(A), poly(G) and poly(U) RNA homopolymers (By similarity). Together with NONO, required for the formation of nuclear paraspeckles	2	9606.ENSP00000343966
5479	V9HWC6;P23284	HEL-S-39;PPIB	2	8	38	10	0	50.123	1	9	54199000	HEL-S-39	1	9	9	1	2.6869	T	HEL-S-39;PPIB	PPIB	216	peptidylprolyl isomerase B (cyclophilin B); PPIases accelerate the folding of proteins. It catalyzes the cis-trans isomerization of proline imidic peptide bonds in oligopeptides	3	9606.ENSP00000300026
23581	B2CIS9;P31944;A9UFC0	CASP14	3	7	27.7	10	0	73.796	1	8	21747000	CASP14	1	8	8	1	2.53091	T	CASP14	CASP14	242	caspase 14, apoptosis-related cysteine peptidase; Believed to be a non-apoptotic caspase which is involved in epidermal differentiation. Seems to play a role in keratinocyte differentiation and cornification. Probably regulates maturation of the epidermis by proteolytically processing filaggrin (By similarity)	1	9606.ENSP00000221740
27044	B2R5U1;B4E299;B3KU67;A0A140VK49;Q59FF0;Q7KZF4;I6TRR8	SND1	8	7	9.4	7	0	47.702	1	5	2615300	SND1	1	5	5	1	1.92585	T	SND1	SND1	910	staphylococcal nuclease and tudor domain containing 1; Functions as a bridging factor between STAT6 and the basal transcription factor. Plays a role in PIM1 regulation of MYB activity. Functions as a transcriptional coactivator for the Epstein-Barr virus nuclear antigen 2 (EBNA2)	2	9606.ENSP00000346762
51593	Q9BXP5-5;Q9BXP5-4;Q9BXP5-2;Q9BXP5-3;Q9BXP5;H7C3A1	SRRT	9	7	9.3	11	0	44.907	1	4	3208500	SRRT	1	4	4	1	1.65062	T	SRRT	MCOLN3	553	mucolipin 3	3	9606.ENSP00000304843
2923	B3KQT9;B3KQT2;V9HVY3;P30101;B4DDM1;B4DJ98	HEL-S-269;PDIA3	6	6	24.8	10	0	77.433	1	7	11350000	HEL-S-269	1	7	7	1	2.35599	T	HEL-S-269;PDIA3	PDIA3	505	protein disulfide isomerase family A, member 3	1	9606.ENSP00000300289
1159	P12532;F8WCN3;P12532-2;B4DF72;B4DGR9;B4DFE8;E9PCP8;B4DH34;B7Z9T7;B4DJW9;C9JSQ1;B4DF55	CKMT1A;CKMT1B	26	6	17.5	7	0	106.55	1	6	9726200	CKMT1A	1	6	6	1	2.15689	T	CKMT1A; CKMT1B;CKMT1B	CKMT1A	417	creatine kinase, mitochondrial 1A; Reversibly catalyzes the transfer of phosphate between ATP and various phosphogens (e.g. creatine phosphate). Creatine kinase isoenzymes play a central role in energy transduction in tissues with large, fluctuating energy demands, such as skeletal muscle, heart, brain and spermatozoa	3	9606.ENSP00000406577
92140	E5RJU9;A0A024R9D2;Q86UE4;H0YB56	MTDH	4	6	13.9	5	0	43	1	3	4144600	MTDH	1	3	3	1	1.3102	T	MTDH	MTDH	582	metadherin; Downregulates SLC1A2/EAAT2 promoter activity when expressed ectopically. Activates the nuclear factor kappa-B (NF- kappa-B) transcription factor. Promotes anchorage-independent growth of immortalized melanocytes and astrocytes which is a key component in tumor cell expansion. Promotes lung metastasis and also has an effect on bone and brain metastasis, possibly by enhancing the seedin…	1	9606.ENSP00000338235
9131	O95831-3;O95831;A0A140VK04;E9PMA0;O95831-5;O95831-2	AIFM1	9	6	11.7	6	0	60.624	1	4	4846600	AIFM1	1	4	4	1	1.65062	T	AIFM1	AIFM1	613	apoptosis-inducing factor, mitochondrion-associated, 1	1	9606.ENSP00000287295
22894	Q49AG4;G3V1J5;A8QI98;Q9Y2L1-2;Q9Y2L1;F2Z2C0;A0A024R643	DIS3;KIAA1008	7	6	9.3	6	0	41.781	1	5	1812700	DIS3	1	5	5	1	1.92585	T	DIS3;KIAA1008	DIS3	958	DIS3 mitotic control homolog (S. cerevisiae)	2	9606.ENSP00000366997
2171	E7DVW5;Q01469;I6L8B7	FABP5	3	5	38.5	6	0	35.527	1	4	16562000	FABP5	1	4	4	1	1.65062	T	FABP5	FABP5	135	fatty acid binding protein 5 (psoriasis-associated); High specificity for fatty acids. Highest affinity for C18 chain length. Decreasing the chain length or introducing double bonds reduces the affinity. May be involved in keratinocyte differentiation	1	9606.ENSP00000297258
10808	B4DY72;B4DF68;A0A0A0MSM0;A0A024RDQ0;A0A024RDS1;Q92598-2;Q92598-3;Q92598;Q92598-4	HSPH1	11	5	12.3	9	0	36.518	1	3	3827000	HSPH1	1	3	3	1	1.3102	T	HSPH1	HSPH1	858	heat shock 105kDa/110kDa protein 1; Prevents the aggregation of denatured proteins in cells under severe stress, on which the ATP levels decrease markedly. Inhibits HSPA8/HSC70 ATPase and chaperone activities (By similarity)	3	9606.ENSP00000318687
10056	Q9BR63;Q9NSD9;A8K666;B7ZB32;Q9NSD9-2	FARSB	5	5	8.4	6	0	31.206	1	5	3117200	FARSB	1	5	5	1	1.92585	T	FARSB	FARSB	589	phenylalanyl-tRNA synthetase, beta subunit	2	9606.ENSP00000281828
7345	A6NLJ7;D6R974;V9HW74;B2RD14;D6R956;P09936;D6RE83	UCHL1;HEL-117	7	4	40.8	5	0	36.352	1	4	19163000	UCHL1	1	4	4	1	1.65062	T	UCHL1;HEL-117	UCHL1	223	ubiquitin carboxyl-terminal esterase L1 (ubiquitin thiolesterase); Ubiquitin-protein hydrolase involved both in the processing of ubiquitin precursors and of ubiquitinated proteins. This enzyme is a thiol protease that recognizes and hydrolyzes a peptide bond at the C-terminal glycine of ubiquitin. Also binds to free monoubiquitin and may prevent its degradation in lysosomes. The homodimer may ha…	1	9606.ENSP00000284440
6742	Q567R6;A4D1U3;Q04837;A0A0G2JLD8;E7EUY5;B7Z268;C9K0U8	SSBP1	7	4	33.8	8	0	40.206	1	4	20566000	SSBP1	1	4	4	1	1.65062	T	SSBP1	SSBP1	148	single-stranded DNA binding protein 1, mitochondrial; This protein binds preferentially and cooperatively to ss-DNA. Probably involved in mitochondrial DNA replication. Associates with mitochondrial DNA	2	9606.ENSP00000265304
10409	P80723;P80723-2	BASP1	3	4	33.5	5	0	37.943	1	4	3265000	BASP1	1	4	4	1	1.65062	T	BASP1	BASP1	227	brain abundant, membrane attached signal protein 1	1	9606.ENSP00000319281
8766	H3BMH2;H3BSC1;A0A024R5Z8;B4DMN1;P62491-2;Q15907-2;P62491;Q15907	RAB11A;RAB11B	8	4	24.5	6	0	27.439	1	4	6594200	RAB11A	1	4	4	1	1.65062	T	RAB11A;RAB11B	RAB11A	216	RAB11A, member RAS oncogene family; The small GTPases Rab are key regulators of intracellular membrane trafficking, from the formation of transport vesicles to their fusion with membranes. Rabs cycle between an inactive GDP-bound form and an active GTP-bound form that is able to recruit to membranes different set of downstream effectors directly responsible for vesicle formation, movement, tether…	1	9606.ENSP00000261890
5831	E7D7Y0;E7D7X9;A0A024R8U9;P32322-2;P32322;P32322-3;Q2TU78;E2QRB3;Q8TBX0;J3QL24;B7Z8T1;J3QKT4;J3KQ22	PYCR1;PIG45	20	4	22.3	6	0	39.827	1	4	10124000	PYCR1	1	4	4	1	1.65062	T	PYCR1	PYCR1	319	pyrroline-5-carboxylate reductase 1; Housekeeping enzyme that catalyzes the last step in proline biosynthesis. Can utilize both NAD and NADP, but has higher affinity for NAD. Involved in the cellular response to oxidative stress	1	9606.ENSP00000328858
5693	P28074;H0YJM8;A0A140VJS7;P28074-3;P28074-2	PSMB5	5	4	18.3	6	0	37.765	1	5	8647500	PSMB5	1	5	5	1	1.92585	T	PSMB5	PSMB5	263	proteasome (prosome, macropain) subunit, beta type, 5	3	9606.ENSP00000355325
6576	Q6LAP8;D9HTE9;P53007;B4DP62	SLC25A1	4	4	13.5	4	0	23.685	1	3	3073600	SLC25A1	1	3	3	1	1.3102	T	SLC25A1	SLC25A1	311	solute carrier family 25 (mitochondrial carrier; citrate transporter), member 1; Involved in citrate-H(+)/malate exchange. Important for the bioenergetics of hepatic cells as it provides a carbon source for fatty acid and sterol biosyntheses, and NAD(+) for the glycolytic pathway	2	9606.ENSP00000215882
1718	Q3LIE7;B7ZAV4;Q15392-2;Q15392;H7C4B7;B7Z546;B7Z943;B7Z919	Nbla03646;DHCR24	8	4	8.7	6	0	24.322	1	4	8388900	Nbla03646	1	4	4	1	1.65062	T	DHCR24;Nbla03646	DHCR24	516	24-dehydrocholesterol reductase; Catalyzes the reduction of the delta-24 double bond of sterol intermediates. Protects cells from oxidative stress by reducing caspase 3 activity during apoptosis induced by oxidative stress. Also protects against amyloid-beta peptide-induced apoptosis	2	9606.ENSP00000360316
25920	A0A0X1KG71;Q8WX92	NELFB	2	4	7.2	5	0	30.228	1	3	2101800	NELFB	1	3	3	1	1.3102	T	NELFB	COBRA1	580	cofactor of BRCA1; Essential component of the NELF complex, a complex that negatively regulates the elongation of transcription by RNA polymerase II. The NELF complex, which acts via an association with the DSIF complex and causes transcriptional pausing, is counteracted by the P-TEFb kinase complex. May be able to induce chromatin unfolding	1	9606.ENSP00000339495
11260	A8KA19;O43592;F8WDU6;A0A024RB67	XPOT	5	4	5	5	0	29.168	1	4	3092700	XPOT	1	4	4	1	1.65062	T	XPOT	XPOT	962	exportin, tRNA; Mediates the nuclear export of aminoacylated tRNAs. In the nucleus binds to tRNA and to the GTPase Ran in its active GTP- bound form. Docking of this trimeric complex to the nuclear pore complex (NPC) is mediated through binding to nucleoporins. Upon transit of a nuclear export complex into the cytoplasm, disassembling of the complex and hydrolysis of Ran-GTP to Ran-GDP (induced b…	2	9606.ENSP00000327821
2618	Q3B7A7;Q59HH3;P22102;O14660;B4DJ93;Q71VH3	GART	9	4	4.5	4	0	23.233	1	3	1073100	GART	1	3	3	1	1.3102	T	GART	GART	1010	phosphoribosylglycinamide formyltransferase, phosphoribosylglycinamide synthetase, phosphoribosylaminoimidazole synthetase	2	9606.ENSP00000371236
10915	O14776-2;O14776;G3V220	TCERG1	4	4	3.7	7	0	24.963	1	4	1321500	TCERG1	1	4	4	1	1.65062	T	TCERG1	TCERG1	1098	transcription elongation regulator 1; Transcription factor that binds RNA polymerase II and inhibits the elongation of transcripts from target promoters. Regulates transcription elongation in a TATA box-dependent manner. Necessary for TAT-dependent activation of the human immunodeficiency virus type 1 (HIV-1) promoter	2	9606.ENSP00000296702
57176	A0A140T936;A0A024RCN6;P26640;B4DT32	VARS	9	4	3.7	5	0	29.253	1	4	1370000	VARS	1	4	4	1	1.65062	T	VARS	NA	NA	NA	NA	NA
2475	P42345;B3KX59;B1AKP8;Q96QW8;B4DZD5;B4E2H2	MTOR;FRAP1	6	4	2	4	0	26.841	1	3	62569	MTOR	1	3	3	1	1.3102	T	FRAP1;MTOR	MTOR	2549	mechanistic target of rapamycin (serine/threonine kinase); Serine/threonine protein kinase which is a central regulator of cellular metabolism, growth and survival in response to hormones, growth factors, nutrients, energy and stress signals. Functions as part of 2 structurally and functionally distinct signaling complexes mTORC1 and mTORC2 (mTOR complex 1 and 2). Activated mTORC1 up-regulates pr…	1	9606.ENSP00000354558
10075	A0A024R9Y3;A0A024R9U8;A0A024R9W5;Q7Z6Z7-2;Q7Z6Z7-3;Q7Z6Z7;B4DGF6;Q5H962;Q5H964;A0A087X1S3;Q5H924	HUWE1	11	4	0.9	6	0	24.526	1	4	10810000	HUWE1	1	4	4	1	1.65062	T	HUWE1	NA	NA	NA	NA	NA
4735	C9J2Q4;B5MCX3;Q15019;Q15019-3;Q15019-2;B5MD47;C9IY94;C9IZU3;C9JQJ4;C9J938;C9JB25	2018-09-02	16	3	23.4	4	0	32.837	1	3	4494400	2018-09-02	1	3	3	1	1.3102	T	2018-09-02	2018-09-02	361	septin 2; Filament-forming cytoskeletal GTPase. Required for normal organization of the actin cytoskeleton. Plays a role in the biogenesis of polarized columnar-shaped epithelium by maintaining polyglutamylated microtubules, thus facilitating efficient vesicle transport, and by impeding MAP4 binding to tubulin. Required for the progression through mitosis. Forms a scaffold at the midplane of the …	1	9606.ENSP00000353157
10972	A0A024R6I3;Q53GF9;P49755;G3V2K7;B4DL12	TMED10	6	3	14.6	4	0	23.536	1	3	10251000	TMED10	1	3	3	1	1.3102	T	TMED10	TMED10	219	transmembrane emp24-like trafficking protein 10 (yeast); Involved in vesicular protein trafficking. Mainly functions in the early secretory pathway. Thought to act as cargo receptor at the lumenal side for incorporation of secretory cargo molecules into transport vesicles and to be involved in vesicle coat formation at the cytoplasmic side. In COPII vesicle-mediated anterograde transport involved…	3	9606.ENSP00000303145
1965	Q53XC0;P05198	EIF2S1	4	3	13.3	6	0	48.48	1	3	5479200	EIF2S1	1	3	3	1	1.3102	T	EIF2S1	EIF2S1	315	eukaryotic translation initiation factor 2, subunit 1 alpha, 35kDa; Functions in the early steps of protein synthesis by forming a ternary complex with GTP and initiator tRNA. This complex binds to a 40S ribosomal subunit, followed by mRNA binding to form a 43S preinitiation complex. Junction of the 60S ribosomal subunit to form the 80S initiation complex is preceded by hydrolysis of the GTP boun…	2	9606.ENSP00000256383
5694	Q6IAT9;P28072	PSMB6	4	3	13	5	0	17.423	1	3	12540000	PSMB6	1	3	3	1	1.3102	T	PSMB6	PSMB6	239	proteasome (prosome, macropain) subunit, beta type, 6; The proteasome is a multicatalytic proteinase complex which is characterized by its ability to cleave peptides with Arg, Phe, Tyr, Leu, and Glu adjacent to the leaving group at neutral or slightly basic pH. The proteasome has an ATP-dependent proteolytic activity. This unit is responsible of the peptidyl glutamyl-like activity. May catalyze b…	3	9606.ENSP00000270586
1727	A0A024R4X0;P00387-2;P00387;P00387-3;B1AHF3;Q6ZVI6	CYB5R3	6	3	12.4	6	0	18.66	1	3	9533700	CYB5R3	1	3	3	1	1.3102	T	CYB5R3	CYB5R3	334	cytochrome b5 reductase 3	5	9606.ENSP00000354468
5684	Q6IB71;A0A140VK43;P25788-2;P25788	PSMA3	7	3	12.2	4	0	20.146	1	3	4092900	PSMA3	1	3	3	1	1.3102	T	PSMA3	PSMA3	255	proteasome (prosome, macropain) subunit, alpha type, 3; The proteasome is a multicatalytic proteinase complex which is characterized by its ability to cleave peptides with Arg, Phe, Tyr, Leu, and Glu adjacent to the leaving group at neutral or slightly basic pH. The proteasome has an ATP-dependent proteolytic activity. Binds to the C-terminus of CDKN1A and thereby mediates its degradation. Negati…	3	9606.ENSP00000216455
9987	A0A087WUK2;A0A024RDF6;O14979;B4DTA2;O14979-3;O14979-2	HNRNPDL;HNRPDL	7	3	11	6	0	24.33	1	3	5847800	HNRNPDL	1	3	3	1	1.3102	T	HNRNPDL;HNRPDL	HNRPDL	420	heterogeneous nuclear ribonucleoprotein D-like; Acts as a transcriptional regulator. Promotes transcription repression. Promotes transcription activation in differentiated myotubes (By similarity). Binds to double- and single-stranded DNA sequences. Binds to the transcription suppressor CATR sequence of the COX5B promoter (By similarity). Binds with high affinity to RNA molecules that contain AU-…	2	9606.ENSP00000295470
23534	B3KMX1;B3KM69;E9PFH4;B2R6H7;A0A024R794;Q9Y5L0-5;Q9Y5L0-3;Q9Y5L0;C9J7E5;Q9Y5L0-1	TNPO3	10	3	8.5	4	0	19.966	1	3	2535700	TNPO3	1	3	3	1	1.3102	T	TNPO3	TNPO3	923	transportin 3; Seems to function in nuclear protein import as nuclear transport receptor. In vitro, mediates the nuclear import of splicing factor SR proteins RBM4, SFRS1 and SFRS2, by recognizing phosphorylated RS domains	2	9606.ENSP00000265388
4942	A0A140VJQ4;P04181;P04181-2	OAT	4	3	8	5	0	20.973	1	4	1439500	OAT	1	4	4	1	1.65062	T	OAT	OAT	439	ornithine aminotransferase	5	9606.ENSP00000357838
9861	Q15008;Q15008-4;C9J7B7;B3KT66;Q15008-3;Q15008-2	PSMD6	7	3	7.7	5	0	25.942	1	4	2522400	PSMD6	1	4	4	1	1.65062	T	PSMD6	PSMD6	389	proteasome (prosome, macropain) 26S subunit, non-ATPase, 6; Acts as a regulatory subunit of the 26S proteasome which is involved in the ATP-dependent degradation of ubiquitinated proteins	3	9606.ENSP00000295901
10483	B4DRA5;B4DJW8;Q15437;Q5QPE2	SEC23B	6	3	7.5	4	0	20.122	1	3	981330	SEC23B	1	3	3	1	1.3102	T	SEC23B	SEC23B	767	Sec23 homolog B (S. cerevisiae); Component of the COPII coat, that covers ER-derived vesicles involved in transport from the endoplasmic reticulum to the Golgi apparatus. COPII acts in the cytoplasm to promote the transport of secretory, plasma membrane, and vacuolar proteins from the endoplasmic reticulum to the Golgi complex (By similarity)	3	9606.ENSP00000262544
84061	B4DH58;A0A087WU53;Q9H0U3;Q96SP2	MAGT1	6	3	7.4	5	0	18.423	1	3	3170500	MAGT1	1	3	3	1	1.3102	T	MAGT1	MAGT1	367	magnesium transporter 1; May be involved in N-glycosylation through its association with N-oligosaccharyl transferase. May be involved in Mg(2+) transport in epithelial cells	3	9606.ENSP00000354649
5825	B4DZ22;B4DL07;P28288;P28288-2	ABCD3	5	3	5.6	4	0	22.928	1	3	1214700	ABCD3	1	3	3	1	1.3102	T	ABCD3	ABCD3	659	ATP-binding cassette, sub-family D (ALD), member 3; Probable transporter. The nucleotide-binding fold acts as an ATP-binding subunit with ATPase activity	5	9606.ENSP00000359233
6734	Q6IAX9;P08240;A0A024R3M0;P08240-2	SRPR	4	3	4.9	4	0	16.635	1	3	1449200	SRPR	1	3	3	1	1.3102	T	SRPR;SRPRA	SRPR	638	signal recognition particle receptor (docking protein); Component of the SRP (signal recognition particle) receptor. Ensures, in conjunction with the signal recognition particle, the correct targeting of the nascent secretory proteins to the endoplasmic reticulum membrane system	3	9606.ENSP00000328023
4176	C6EMX8;B2RBA6;A0A0S2Z4A5;P33993-2;P33993;B3KUD7;B4DDF5;P33993-3	MCM7	10	3	4.5	4	0	21.142	1	3	2086200	MCM7	1	3	3	1	1.3102	T	MCM7	MCM7	719	minichromosome maintenance complex component 7; Acts as component of the MCM2-7 complex (MCM complex) which is the putative replicative helicase essential for 'once per cell cycle' DNA replication initiation and elongation in eukaryotic cells. The active ATPase sites in the MCM2-7 ring are formed through the interaction surfaces of two neighboring subunits such that a critical structure of a cons…	2	9606.ENSP00000307288
29128	A0A087WVR3;A0A087WTW0;Q96T88;Q96T88-2;A0A087WWG9	UHRF1	6	3	4.1	4	0	20.874	1	3	952560	UHRF1	1	3	3	1	1.3102	T	UHRF1	NA	NA	NA	NA	NA
9690	Q15386	UBE3C	5	3	2.6	4	0	17.48	1	3	720750	UBE3C	1	3	3	1	1.3102	T	UBE3C	UBE3C	1083	ubiquitin protein ligase E3C; E3 ubiquitin-protein ligase that accepts ubiquitin from the E2 ubiquitin-conjugating enzyme UBE2D1 in the form of a thioester and then directly transfers the ubiquitin to targeted substrates. Can assemble unanchored poly-ubiquitin chains in either 'Lys-29'- or 'Lys-48'-linked polyubiquitin chains. Has preference for 'Lys-48' linkages. It can target itself for ubiquit…	3	9606.ENSP00000309198
6700	P35326;P35325;P22532;P22531;Q9BYE4;Q15515;Q96RM1	SPRR2A;SPRR2B;SPRR2D;SPRR2E;SPRR2G;SPRR2F	7	2	43.1	7	0	12.724	1	4	8556700	SPRR2A	1	4	4	1	1.65062	T	SPRR2A;SPRR2B;SPRR2D;SPRR2E;SPRR2F;SPRR2G	SPRR2A	72	small proline-rich protein 2A; Cross-linked envelope protein of keratinocytes. It is a keratinocyte protein that first appears in the cell cytosol, but ultimately becomes cross-linked to membrane proteins by transglutaminase. All that results in the formation of an insoluble envelope beneath the plasma membrane	1	9606.ENSP00000376423
5757	B8ZZQ6;V9HVW6;Q15202;Q8TBK9;Q86YS2;Q53S24;Q15204;P06454-2;P06454;Q15203;Q7KZ52;Q15200;B8ZZA1;A0A087WUT1;Q7Z4R6;B8ZZW7;H7C2N1	PTMA;PTMAP7	17	2	26.2	5	0	27.87	1	4	70048000	PTMA	1	4	4	1	1.65062	T	PTMA;PTMAP7	PTMA	111	prothymosin, alpha; Prothymosin alpha may mediate immune function by conferring resistance to certain opportunistic infections	2	9606.ENSP00000344547
1917	Q05639;Q59GP5	EEF1A2	2	2	21.8	4	0	16.267	1	3	4657600	EEF1A2	1	3	3	1	1.3102	T	EEF1A2	EEF1A2	463	eukaryotic translation elongation factor 1 alpha 2; This protein promotes the GTP-dependent binding of aminoacyl-tRNA to the A-site of ribosomes during protein biosynthesis	2	9606.ENSP00000217182
3148	D6R9A6;Q5U071;P26583	HMGB2	3	2	20.1	4	0	14.248	1	3	28019000	HMGB2	1	3	3	1	1.3102	T	HMGB2	HMGB2	209	high mobility group box 2; DNA binding proteins that associates with chromatin and has the ability to bend DNA. Binds preferentially single-stranded DNA. Involved in V(D)J recombination by acting as a cofactor of the RAG complex. Acts by stimulating cleavage and RAG protein binding at the 23 bp spacer of conserved recombination signal sequences (RSS) (By similarity)	2	9606.ENSP00000296503
3146	Q5T7C4;B7Z965;Q59GW1;A0A024RDR0;P09429;Q9NYD7;B3KQ05;Q75MM1;B2RPK0	HMGB1;HMG1;WUGSC:H_NH0244E06.1;HMGB1P1	9	2	18.4	4	0	15.475	1	3	27367000	HMGB1	1	3	3	1	1.3102	T	HMGB1;HMG1;HMGB1P1;WUGSC:H_NH0244E06.1	HMGB1	215	high mobility group box 1; DNA binding proteins that associates with chromatin and has the ability to bend DNA. Binds preferentially single-stranded DNA. Involved in V(D)J recombination by acting as a cofactor of the RAG complex. Acts by stimulating cleavage and RAG protein binding at the 23 bp spacer of conserved recombination signal sequences (RSS). Heparin-binding protein that has a role in th…	2	9606.ENSP00000343040
6745	C9J3L8;C9J5W0;B2R6N9;E9PAL7;C9IZQ1;P43307;P43307-2	SSR1	7	2	9.8	4	0	11.237	1	3	7919200	SSR1	1	3	3	1	1.3102	T	SSR1	SSR1	286	signal sequence receptor, alpha	3	9606.ENSP00000244763
283106	Q2I0Y7;E7EU96;B5BUH5;B2R6D7;Q5U5J2;Q8NEV1;P68400;V9GYA2;V9GY80	CSNK2A1;CSNK2A3	9	2	7.8	4	0	18.201	1	3	1806400	CSNK2A1	1	3	3	1	1.3102	T	CSNK2A1;CSNK2A3	CSNK2A1	391	casein kinase 2, alpha 1 polypeptide; Catalytic subunit of a constitutively active serine/threonine-protein kinase complex that phosphorylates a large number of substrates containing acidic residues C-terminal to the phosphorylated serine or threonine. Regulates numerous cellular processes, such as cell cycle progression, apoptosis and transcription, as well as viral infection. May act as a regul…	2	9606.ENSP00000217244
5887	B4DEA3;P54727;Q5W0S5;B7ZA74;B7Z4W4;Q53F10	RAD23B	8	2	7.4	4	0	21.496	1	3	10661000	RAD23B	1	3	3	1	1.3102	T	RAD23B	RAD23B	409	RAD23 homolog B (S. cerevisiae); Multiubiquitin chain receptor involved in modulation of proteasomal degradation. Binds to polyubiquitin chains. Proposed to be capable to bind simultaneously to the 26S proteasome and to polyubiquitinated substrates and to deliver ubiquitinated proteins to the proteasome. May play a role in endoplasmic reticulum- associated degradation (ERAD) of misfolded glycopro…	2	9606.ENSP00000350708
388698	CON__Q5D862;Q5D862	FLG2	2	14	12.1	32	0	183.43	2	22	15348000	FLG2	2	22	22	2	3.32368	T	FLG2	FLG2	2391	filaggrin family member 2	1	9606.ENSP00000373370
10970	Q8TB01;Q6NWZ1;A0A024RBH2;Q07065;B3KVX6	CKAP4	15	12	24.6	17	0	130.29	2	8	6191100	CKAP4	2	8	8	2	1.94595	T	CKAP4	CKAP4	602	cytoskeleton-associated protein 4; High-affinity epithelial cell surface receptor for APF	2	9606.ENSP00000367265
23603	B4DMH3;Q53G58;B3KN06;A0A024RBI5;Q59EA2;Q9ULV4;Q9ULV4-2;Q9ULV4-3;B7Z9V0;B4E3S0	CORO1C	18	11	26.5	22	0	86.498	2	7	15362000	CORO1C	2	7	7	2	1.77102	T	CORO1C	CORO1C	474	coronin, actin binding protein, 1C; May be involved in cytokinesis, motility, and signal transduction (By similarity)	1	9606.ENSP00000261401
1785	P50570-3;P50570-2;P50570-5;P50570-4;P50570;Q59G96	DNM2	34	8	10	8	0	52.709	2	6	1517800	DNM2	2	6	6	2	1.57193	T	DNM2	DNM2	870	dynamin 2; Microtubule-associated force-producing protein involved in producing microtubule bundles and able to bind and hydrolyze GTP. Most probably involved in vesicular trafficking processes, in particular endocytosis. Involved in cytokinesis	1	9606.ENSP00000347890
2222	E9PNM1;Q6IAX1;B4DND3;P37268;B7Z9R8;P37268-4;P37268-3;P37268-2;B4DTK0;P37268-5	FDFT1	13	7	21.5	7	0	89.57	2	5	7003000	FDFT1	2	5	5	2	1.34089	T	FDFT1	FDFT1	417	farnesyl-diphosphate farnesyltransferase 1	2	9606.ENSP00000220584
2288	Q02790;B2R9U2	FKBP4	3	7	15.9	7	0	59.273	2	5	5666700	FKBP4	2	5	5	2	1.34089	T	FKBP4	FKBP4	459	FK506 binding protein 4, 59kDa; Immunophilin protein with PPIase and co-chaperone activities (By similarity). Component of unligated steroid receptors heterocomplexes through interaction with heat-shock protein 90 (HSP90). May play a role in the intracellular trafficking of heterooligomeric forms of steroid hormone receptors between cytoplasm and nuclear compartments (By similarity). The isomeras…	3	9606.ENSP00000001008
7879	A0A158RFU6;P51149;C9J8S3;B4DPH9;C9IZZ0;C9J4V0;C9J592;C9J4S4	RAB7A	9	6	33.8	11	0	42.515	2	4	10734000	RAB7A	2	4	4	2	1.06566	T	RAB7A	RAB7A	207	RAB7A, member RAS oncogene family; Key regulator in endo-lysosomal trafficking. Governs early-to-late endosomal maturation, microtubule minus-end as well as plus-end directed endosomal migration and positioning, and endosome-lysosome transport through different protein-protein interaction cascades. Plays a central role, not only in endosomal traffic, but also in many other cellular and physiologi…	1	9606.ENSP00000265062
94081	Q9H9B4;D6RFI0	SFXN1	5	6	20.5	9	0	53.55	2	7	8937400	SFXN1	2	7	7	2	1.77102	T	SFXN1	SFXN1	322	sideroflexin 1; Might be involved in the transport of a component required for iron utilization into or out of the mitochondria	5	9606.ENSP00000316905
2107	B7Z7P8;P62495-2;P62495	ETF1	6	6	16.5	7	0	54.921	2	5	3111200	ETF1	2	5	5	2	1.34089	T	ETF1	ETF1	437	eukaryotic translation termination factor 1; Directs the termination of nascent peptide synthesis (translation) in response to the termination codons UAA, UAG and UGA. Component of the transient SURF complex which recruits UPF1 to stalled ribosomes in the context of nonsense-mediated decay (NMD) of mRNAs containing premature stop codons	2	9606.ENSP00000353741
10640	B4DHG4;Q8IW24;A0A0A0MSI8;O00471;F8W9B8;B4E0U7;Q658M3	EXOC5;DKFZp666H126	7	6	10.3	7	0	37.734	2	5	1209400	EXOC5	2	5	5	2	1.34089	T	EXOC5	EXOC5	708	exocyst complex component 5; Component of the exocyst complex involved in the docking of exocytic vesicles with fusion sites on the plasma membrane	1	9606.ENSP00000389934
22974	Q643R0;Q9ULW0;Q9ULW0-2;B3KM90	HCTP4;TPX2	5	6	7.5	10	0	38.197	2	4	770220	HCTP4	2	4	4	2	1.06566	T	HCTP4;TPX2	TPX2	747	TPX2, microtubule-associated, homolog (Xenopus laevis); Spindle assembly factor. Required for normal assembly of mitotic spindles. Required for normal assembly of microtubules during apoptosis. Required for chromatin and/or kinetochore dependent microtubule nucleation. Mediates AURKA localization to spindle microtubules. Activates AURKA by promoting its autophosphorylation at 'Thr-288' and protec…	1	9606.ENSP00000300403
55086	A8K6R5;Q6NSI4;B1AQ74;Q6NSI4-3;Q6NSI4-4	CXorf57	5	6	7.5	7	0	39.556	2	5	880330	CXorf57	2	5	5	2	1.34089	T	CXorf57	CXorf57	855	chromosome X open reading frame 57	8	9606.ENSP00000361628
3735	Q15046;Q15046-2;Q6ZTI3	KARS	7	6	7.2	6	0	41.281	2	4	4285400	KARS	2	4	4	2	1.06566	T	KARS	KARS	625	lysyl-tRNA synthetase; Catalyzes the specific attachment of an amino acid to its cognate tRNA in a 2 step reaction: the amino acid (AA) is first activated by ATP to form AA-AMP and then transferred to the acceptor end of the tRNA. When secreted, acts as a signaling molecule that induces immune response through the activation of monocyte/macrophages. Catalyzes the synthesis of diadenosine oligopho…	2	9606.ENSP00000325448
55832	A8K8U1;Q86VP6;A0A0C4DGH5;Q86VP6-2;B3KMG3	CAND1	6	6	5.6	7	0	42.202	2	5	2158000	CAND1	2	5	5	2	1.34089	T	CAND1	CAND1	1230	cullin-associated and neddylation-dissociated 1	2	9606.ENSP00000299218
1786	Q59FP7;A0A024R7E3;P26358;P26358-2;I6L9H2	DNMT1	10	6	5.3	8	0	71.414	2	6	1292000	DNMT1	2	6	6	2	1.57193	T	DNMT1	DNMT1	1632	DNA (cytosine-5-)-methyltransferase 1; Methylates CpG residues. Preferentially methylates hemimethylated DNA. Associates with DNA replication sites in S phase maintaining the methylation pattern in the newly synthesized strand, that is essential for epigenetic inheritance. Associates with chromatin during G2 and M phases to maintain DNA methylation independently of replication. It is responsible …	2	9606.ENSP00000352516
31	A0A024R0Y2;A2NX49;B2ZZ90;Q13085-3;Q13085-2;Q13085;Q13085-4;Q59FY4	hCG_30204;ACACA	18	6	2.8	7	0	38.007	2	5	685700	hCG_30204	2	5	5	2	1.34089	T	ACACA	ACACA	2383	acetyl-CoA carboxylase alpha	5	9606.ENSP00000344789
7001	V9HW12;P32119;B4DF70;A6NIW5	HEL-S-2a;PRDX2	6	5	45.5	9	0	29.393	2	4	30237000	HEL-S-2a	2	4	4	2	1.06566	T	PRDX2;HEL-S-2a	PRDX2	198	peroxiredoxin 2; Involved in redox regulation of the cell. Reduces peroxides with reducing equivalents provided through the thioredoxin system. It is not able to receive electrons from glutaredoxin. May play an important role in eliminating peroxides generated during metabolism. Might participate in the signaling cascades of growth factors and tumor necrosis factor-alpha by regulating the intrace…	1	9606.ENSP00000301522
55379	Q96AG4	LRRC59	2	5	21.2	7	0	33.537	2	5	16736000	LRRC59	2	5	5	2	1.34089	T	LRRC59	LRRC59	307	leucine rich repeat containing 59; Required for nuclear import of FGF1, but not that of FGF2. Might regulate nuclear import of exogenous FGF1 by facilitating interaction with the nuclear import machinery and by transporting cytosolic FGF1 to, and possibly through, the nuclear pores	2	9606.ENSP00000225972
3420	A0A087WZN1;O43837;A0A087X2E5;O43837-3;O43837-2	IDH3B	9	5	18.1	7	0	32.92	2	5	5806800	IDH3B	2	5	5	2	1.34089	T	IDH3B	IDH3B	385	isocitrate dehydrogenase 3 (NAD+) beta	3	9606.ENSP00000370223
38	A0A140VJX1;P24752	ACAT1	5	5	14.8	7	0	37.251	2	5	1825000	ACAT1	2	5	5	2	1.34089	T	ACAT1	ACAT1	427	acetyl-CoA acetyltransferase 1; Plays a major role in ketone body metabolism	5	9606.ENSP00000265838
5496	B4DDC8;B3KXL8;Q6IAU5;B2R665;O15355	PPM1G	7	5	11.7	6	0	38.825	2	4	9447600	PPM1G	2	4	4	2	1.06566	T	PPM1G	PPM1G	546	protein phosphatase, Mg2+/Mn2+ dependent, 1G	2	9606.ENSP00000264714
9894	B4DFV7;Q9Y4R8;H3BRS3;B4DXS2	TELO2	5	5	10	7	0	35.173	2	5	4848000	TELO2	2	5	5	2	1.34089	T	TELO2	TELO2	837	TEL2, telomere maintenance 2, homolog (S. cerevisiae); Regulator of the DNA damage response (DDR). Part of the TTT complex that is required to stabilize protein levels of the phosphatidylinositol 3-kinase-related protein kinase (PIKK) family proteins. The TTT complex is involved in the cellular resistance to DNA damage stresses, like ionizing radiation (IR), ultraviolet (UV) and mitomycin C (MMC)…	3	9606.ENSP00000262319
3930	A0A024R3R5;Q14739;C9JXK0	LBR	5	5	7.6	8	0	30.097	2	6	14670000	LBR	2	6	6	2	1.57193	T	LBR	LBR	615	lamin B receptor; Anchors the lamina and the heterochromatin to the inner nuclear membrane	2	9606.ENSP00000272163
6726	P49458;Q8WVW9;Q6P2S0;Q659G3;E9PE20;A0A024R3P3;P49458-2	SRP9;DKFZp564M2223	7	4	44.2	6	0	33.264	2	4	46401000	SRP9	2	4	4	2	1.06566	T	SRP9;DKFZp564M2223	SRP9	86	signal recognition particle 9kDa; Signal-recognition-particle assembly has a crucial role in targeting secretory proteins to the rough endoplasmic reticulum membrane. SRP9 together with SRP14 and the Alu portion of the SRP RNA, constitutes the elongation arrest domain of SRP. The complex of SRP9 and SRP14 is required for SRP RNA binding	3	9606.ENSP00000305230
11315	K7ELW0;V9HWC2;Q99497;K7EN27	PARK7;HEL-S-67p	4	4	23.1	6	0	23.86	2	4	23236000	PARK7	2	4	4	2	1.06566	T	PARK7	PARK7	189	parkinson protein 7; Protects cells against oxidative stress and cell death. Plays a role in regulating expression or stability of the mitochondrial uncoupling proteins SLC25A14 and SLC25A27 in dopaminergic neurons of the substantia nigra pars compacta and attenuates the oxidative stress induced by calcium entry into the neurons via L-type channels during pacemaking. Eliminates hydrogen peroxide …	1	9606.ENSP00000340278
23521	Q5QTS3;Q53H34;P40429;Q8J015;Q9BSQ6;M0QYS1;Q0VGL3;Q6NVV1	RPL13A;RPL13a;RPL13AP3	11	4	20.2	10	0	29.612	2	4	42545000	RPL13A	2	4	4	2	1.06566	T	RPL13a;RPL13A;RPL13AP3	RPL13A	203	ribosomal protein L13a; Associated with ribosomes but is not required for canonical ribosome function and has extra-ribosomal functions. Component of the GAIT (gamma interferon-activated inhibitor of translation) complex which mediates interferon-gamma-induced transcript-selective translation inhibition in inflammation processes. Upon interferon-gamma activation and subsequent phosphorylation dis…	2	9606.ENSP00000375730
396	J3KTF8;V9HWE8;J3QQX2;P52565;J3KRE2;J3QW41;A0A0S2Z3D9;J3KRY1;P52565-2;J3KS60	ARHGDIA;HEL-S-47e	10	4	20.1	7	0	57.555	2	5	18648000	ARHGDIA	2	5	5	2	1.34089	T	ARHGDIA;HEL-S-47e	ARHGDIA	204	Rho GDP dissociation inhibitor (GDI) alpha; Regulates the GDP/GTP exchange reaction of the Rho proteins by inhibiting the dissociation of GDP from them, and the subsequent binding of GTP to them. In glioma cells, inhibits cell migration and invasion by mediating the signals of SEMA5A and PLXNB3 that lead to inactivation of RAC1 (By similarity)	1	9606.ENSP00000269321
1487	X5D8Y5;Q13363-2;Q13363;X5D7T7;Q4KMQ8;D6RAX2;H0Y8W7;E7ESU7;E7EPF8	CTBP1	14	4	16.6	6	0	40.013	2	4	8919600	CTBP1	2	4	4	2	1.06566	T	CTBP1	CTBP1	440	C-terminal binding protein 1; Involved in controlling the equilibrium between tubular and stacked structures in the Golgi complex. Functions in brown adipose tissue (BAT) differentiation. Corepressor targeting diverse transcription regulators such as GLIS2. Has dehydrogenase activity	2	9606.ENSP00000290921
10121	R4GMT0;B4DM97;P61163;B4DMT4;B4DXP9;P42025	ACTR1A;ACTR1B	7	4	15.1	7	0	27.181	2	5	9470600	ACTR1A	2	5	5	2	1.34089	T	ACTR1A;ACTR1B	ACTR1A	376	ARP1 actin-related protein 1 homolog A, centractin alpha (yeast); Component of a multi-subunit complex involved in microtubule based vesicle motility. It is associated with the centrosome	1	9606.ENSP00000358921
10455	Q6IBN4;Q53HG3;Q53GC8;A0A0C4DGA2;A0A024QZU5;O75521-2;O75521;F8WAW4;Q9NYD2;B4DLL3;F1LLU7;C9JB63;Q59E94	PECI;ECI2;HCA64	14	4	14	6	0	35.912	2	4	5963000	PECI	2	4	4	2	1.06566	T	ECI2;PECI	ECI2	394	enoyl-CoA delta isomerase 2	5	9606.ENSP00000369461
2806	B3KUZ8;A0A024R6W0;P00505;P00505-2;A8K482	GOT2	5	4	13.5	6	0	43.83	2	4	4634200	GOT2	2	4	4	2	1.06566	T	GOT2	GOT2	430	glutamic-oxaloacetic transaminase 2, mitochondrial (aspartate aminotransferase 2); Catalyzes the irreversible transamination of the L- tryptophan metabolite L-kynurenine to form kynurenic acid (KA). Plays a key role in amino acid metabolism. Important for metabolite exchange between mitochondria and cytosol. Facilitates cellular uptake of long-chain free fatty acids	5	9606.ENSP00000245206
5714	K7EJR3;Q5U0B3;R4GMR5;V9HW09;P48556;K7EJC1;B4E2Y4	PSMD8;HEL-S-91n	8	4	13.5	6	0	24.613	2	4	7423200	PSMD8	2	4	4	2	1.06566	T	PSMD8	PSMD8	350	proteasome (prosome, macropain) 26S subunit, non-ATPase, 8; Acts as a regulatory subunit of the 26S proteasome which is involved in the ATP-dependent degradation of ubiquitinated proteins. Necessary for activation of the CDC28 kinase	3	9606.ENSP00000215071
5770	B4DSN5;A8K3M3;P18031	PTPN1	3	4	13.3	6	0	30.568	2	4	4289400	PTPN1	2	4	4	2	1.06566	T	PTPN1	PTPN1	435	protein tyrosine phosphatase, non-receptor type 1; Tyrosine-protein phosphatase which acts as a regulator of endoplasmic reticulum unfolded protein response. Mediates dephosphorylation of EIF2AK3/PERK; inactivating the protein kinase activity of EIF2AK3/PERK. May play an important role in CKII- and p60c-src-induced signal transduction cascades. May regulate the EFNA5-EPHA3 signaling pathway which…	1	9606.ENSP00000360683
23197	Q96CS3;B4E2M8	FAF2	3	4	12.4	6	0	34.753	2	4	4913800	FAF2	2	4	4	2	1.06566	T	FAF2	FAF2	445	Fas associated factor family member 2; May play a role in the translocation of terminally misfolded proteins from the endoplasmic reticulum lumen to the cytoplasm and their degradation by the proteasome	5	9606.ENSP00000261942
6472	B4DW25;B4E1G2;Q5HYG8;B4DJQ3;A0A024RB99;V9HW06;Q53ET4;P34897-3;P34897-2;P34897;H0YIZ0;B4DJ63;B4DLV4;B4DP88;Q5BJF5;B4DWA7;G3V2Y4	DKFZp686P09201;SHMT2;HEL-S-51e	26	4	10.2	6	0	32.153	2	4	5679000	DKFZp686P09201	2	4	4	2	1.06566	T	SHMT2;HEL-S-51e	SHMT2	504	serine hydroxymethyltransferase 2 (mitochondrial); Contributes to the de novo mitochondrial thymidylate biosynthesis pathway. Required to prevent uracil accumulation in mtDNA. Interconversion of serine and glycine. Associates with mitochondrial DNA	5	9606.ENSP00000333667
23193	V9HWJ0;B4DJ30;Q14697;Q14697-2;B4DIW2;F5H6X6;B4DSM6;A0A024R592;E9PKU7;B4DZ53	HEL-S-164nA;GANAB	11	4	6.5	6	0	56.707	2	4	2091700	HEL-S-164nA	2	4	4	2	1.06566	T	GANAB	GANAB	966	glucosidase, alpha; neutral AB; Cleaves sequentially the 2 innermost alpha-1,3-linked glucose residues from the Glc(2)Man(9)GlcNAc(2) oligosaccharide precursor of immature glycoproteins	3	9606.ENSP00000340466
23047	Q9NTI5-2;Q9NTI5;B7Z5S1	PDS5B	7	4	5	7	0	39.468	2	4	1081100	PDS5B	2	4	4	2	1.06566	T	PDS5B	PDS5B	1447	PDS5, regulator of cohesion maintenance, homolog B (S. cerevisiae); Regulator of sister chromatid cohesion in mitosis which may stabilize cohesin complex association with chromatin. May couple sister chromatid cohesion during mitosis to DNA replication. Cohesion ensures that chromosome partitioning is accurate in both meiotic and mitotic cells and plays an important role in DNA repair. Plays a ro…	4	9606.ENSP00000313851
10527	O95373;B3KQG6	IPO7	3	4	4.8	7	0	31.09	2	5	4132700	IPO7	2	5	5	2	1.34089	T	IPO7	IPO7	1038	importin 7; Functions in nuclear protein import, either by acting as autonomous nuclear transport receptor or as an adapter-like protein in association with the importin-beta subunit KPNB1. Acting autonomously, is thought to serve itself as receptor for nuclear localization signals (NLS) and to promote translocation of import substrates through the nuclear pore complex (NPC) by an energy requirin…	2	9606.ENSP00000369042
4676	E9PKT8;C9J6D1;C9JZI7;A0A024RCC9;B7ZAK9;B7ZB83;B7ZAC7;B4DS05;Q99733;Q99733-2;E9PNW0;E9PJJ2;E9PS34;E9PNJ7;E9PKI2;C9J1B1;E9PP22;A8MXH2	NAP1L4	19	3	29	9	0	49.937	2	5	33973000	NAP1L4	2	5	5	2	1.34089	T	NAP1L4	NAP1L4	375	nucleosome assembly protein 1-like 4	2	9606.ENSP00000369915
2782	B2R6K4;A0A024R056;P62873-2;P62873;F6X3N5;F6UT28;B1AKQ8;C9JZN1;Q71UM6;B3KVK2	GNB1;GNB2	24	3	27.1	14	0	73.028	2	7	44187000	GNB1	2	7	7	2	1.77102	T	GNB1	GNB1	340	guanine nucleotide binding protein (G protein), beta polypeptide 1; Guanine nucleotide-binding proteins (G proteins) are involved as a modulator or transducer in various transmembrane signaling systems. The beta and gamma chains are required for the GTPase activity, for replacement of GDP by GTP, and for G protein- effector interaction	1	9606.ENSP00000367869
52	Q59EH3;P24666;F2Z2Q9;O75702;G5E9R5;A0A140VK37;P24666-4;P24666-3;P24666-2	ACP1	10	3	19.4	6	0	25.939	2	4	11041000	ACP1	2	4	4	2	1.06566	T	ACP1	ACP1	158	acid phosphatase 1, soluble; Acts on tyrosine phosphorylated proteins, low-MW aryl phosphates and natural and synthetic acyl phosphates. Isoform 3 does not possess phosphatase activity	5	9606.ENSP00000272065
7529	V9HWD6;B5BU24;P31946-2;P31946;Q4VY20;Q4VY19;A0A0J9YWE8;Q59EQ2	HEL-S-1;YWHAB	12	2	25.2	8	0	56.696	2	4	6667300	HEL-S-1	2	4	4	2	1.06566	T	YWHAB	YWHAB	246	tyrosine 3-monooxygenase/tryptophan 5-monooxygenase activation protein, beta polypeptide; Adapter protein implicated in the regulation of a large spectrum of both general and specialized signaling pathways. Binds to a large number of partners, usually by recognition of a phosphoserine or phosphothreonine motif. Binding generally results in the modulation of the activity of the binding partner. Ne…	1	9606.ENSP00000300161
4191	Q0QF37;Q75MT9;Q6FHZ0;A0A024R4K3;P40926;P40926-2;G3XAL0	MDH2	8	8	39.7	10	0	63.48	3	7	21897000	MDH2	3	7	7	3	1.35599	T	MDH2	NA	NA	NA	NA	NA
8894	Q6IBR8;B5BU01;P20042;Q96I16	EIF2S2	6	8	22.2	14	0	77.938	3	6	13991000	EIF2S2	3	6	6	3	1.15689	T	EIF2S2	EIF2S2	333	eukaryotic translation initiation factor 2, subunit 2 beta, 38kDa; eIF-2 functions in the early steps of protein synthesis by forming a ternary complex with GTP and initiator tRNA. This complex binds to a 40S ribosomal subunit, followed by mRNA binding to form a 43S preinitiation complex. Junction of the 60S ribosomal subunit to form the 80S initiation complex is preceded by hydrolysis of the GTP…	2	9606.ENSP00000364119
2193	Q6IBR2;Q9Y285;K7ER00;Q9Y285-2;K7ER16	FARSLA;FARSA	8	8	18.7	11	0	60.913	3	7	6516700	FARSLA	3	7	7	3	1.35599	T	FARSA;FARSLA	FARSA	508	phenylalanyl-tRNA synthetase, alpha subunit	2	9606.ENSP00000320309
57104	L7NSP5;G4WMG7;A0A0U1WL47;A0A0K0L4Y8;A0A0K0L4Y0;Q96AD5;A0A087WY86;Q96AD5-2	ATGL;PNPLA2	10	8	17.1	9	0	50.442	3	6	6403700	ATGL	3	6	6	3	1.15689	T	PNPLA2	PNPLA2	504	patatin-like phospholipase domain containing 2; Catalyzes the initial step in triglyceride hydrolysis in adipocyte and non-adipocyte lipid droplets. Also has acylglycerol transacylase activity. May act coordinately with LIPE/HLS within the lipolytic cascade. Regulates adiposome size and may be involved in the degradation of adiposomes. May play an important role in energy homeostasis. May play a …	5	9606.ENSP00000337701
1072	V9HWI5;P23528;G3V1A4;E9PP50;E9PK25;B4E112;E9PQB7	HEL-S-15;CFL1	9	7	64.5	22	0	98.047	3	8	89306000	HEL-S-15	3	8	8	3	1.53091	T	CFL1;HEL-S-15	CFL1	166	cofilin 1 (non-muscle); Binds to F-actin and exhibits pH-sensitive F-actin depolymerizing activity. Regulates actin cytoskeleton dynamics. Important for normal progress through mitosis and normal cytokinesis. Plays a role in the regulation of cell morphology and cytoskeletal organization	1	9606.ENSP00000309629
81542	Q9H3N1;B4DZX7	TMX1;TXNDC	4	7	29.6	11	0	48.464	3	7	29760000	TMX1	3	7	7	3	1.35599	T	TMX1;TXNDC	TMX1	280	thioredoxin-related transmembrane protein 1; May participate in various redox reactions through the reversible oxidation of its active center dithiol to a disulfide and catalyze dithiol-disulfide exchange reactions	1	9606.ENSP00000393316
3939	V9HWB9;P00338;P00338-3;P00338-4;B4DJI1;P00338-5;P00338-2	HEL-S-133P;LDHA	25	7	26.2	13	0	58.979	3	9	31750000	HEL-S-133P	3	9	9	3	1.6869	T	HEL-S-133P;LDHA	LDHA	361	lactate dehydrogenase A	5	9606.ENSP00000445175
10885	Q5TDG3;Q9UNX4	WDR3	5	7	7.8	10	0	45.311	3	6	3298500	WDR3	3	6	6	3	1.15689	T	WDR3	WDR3	943	WD repeat domain 3	2	9606.ENSP00000308179
57092	Q8WW12;Q8WW12-2	PCNP	3	6	42.1	9	0	74.87	3	6	19281000	PCNP	3	6	6	3	1.15689	T	PCNP	PCNP	178	PEST proteolytic signal containing nuclear protein; May be involved in cell cycle regulation	2	9606.ENSP00000265260
6240	B4E0I8;B4DNN4;Q53GZ5;P23921;B4DXD1;E9PL69;B4DXB0;B4DS95	RRM1	8	6	9.9	9	0	42.743	3	6	2689400	RRM1	3	6	6	3	1.15689	T	RRM1	RRM1	792	ribonucleotide reductase M1; Provides the precursors necessary for DNA synthesis. Catalyzes the biosynthesis of deoxyribonucleotides from the corresponding ribonucleotides (By similarity)	2	9606.ENSP00000300738
2521	Q59H57;B4DR70;A8K4H1;Q8TBR3;Q6IBQ5;H3BPE7;Q13344;P35637-2;P35637;Q70T18	FUS	10	4	23	16	0	45.053	3	11	43511000	FUS	3	11	11	3	1.95589	T	FUS	FUS	526	fused in sarcoma; Binds both single-stranded and double-stranded DNA and promotes ATP-independent annealing of complementary single- stranded DNAs and D-loop formation in superhelical double-stranded DNA. May play a role in maintenance of genomic integrity	2	9606.ENSP00000254108
708	A8K651;Q07021;I3L3Q7;I3L3B0	C1QBP	4	4	16.7	14	0	70.838	3	7	38562000	C1QBP	3	7	7	3	1.35599	T	C1QBP	C1QBP	282	complement component 1, q subcomponent binding protein; Is believed to be a multifunctional and multicompartmental protein involved in inflammation and infection processes, ribosome biogenesis, regulation of apoptosis, transcriptional regulation and pre-mRNA splicing. At the cell surface is thought to act as an endothelial receptor for plasma proteins of the complement and kallikrein-kinin cascad…	1	9606.ENSP00000225698
5036	A0A024RB85;Q9UQ80;A8K6Y1;Q6PIN5;Q05D08;Q9UQ80-2;F8VR77	PA2G4	10	14	42.9	29	0	106.62	4	25	47310000	PA2G4	4	25	25	4	2.76537	T	PA2G4	PA2G4	394	proliferation-associated 2G4, 38kDa; May play a role in a ERBB3-regulated signal transduction pathway. Seems be involved in growth regulation. Acts a corepressor of the androgen receptor (AR) and is regulated by the ERBB3 ligand neuregulin-1/heregulin (HRG). Inhibits transcription of some E2F1-regulated promoters, probably by recruiting histone acetylase (HAT) activity. Binds RNA. Associates with…	2	9606.ENSP00000302886
6059	P61221;D6R9I9;D6RGF4	ABCE1	4	12	22.5	15	0	72.862	4	10	11274000	ABCE1	4	10	10	4	1.50573	T	ABCE1	ABCE1	599	ATP-binding cassette, sub-family E (OABP), member 1; Antagonizes the binding of 2-5A (5'-phosphorylated 2',5'-linked oligoadenylates) by RNase L through direct interaction with RNase L and therefore inhibits its endoribonuclease activity. May play a central role in the regulation of mRNA turnover. Antagonizes the anti-viral effect of the interferon-regulated 2-5A/RNase L pathway. May act as a cha…	2	9606.ENSP00000296577
10963	V9HW72;A8K690;P31948;P31948-2;P31948-3	HEL-S-94n;STIP1	8	10	19.2	13	0	81.156	4	9	6858300	HEL-S-94n	4	9	9	4	1.36497	T	HEL-S-94n;STIP1	STIP1	543	stress-induced-phosphoprotein 1; Mediates the association of the molecular chaperones HSC70 and HSP90 (HSPCA and HSPCB)	1	9606.ENSP00000305958
5358	B4DPW9;A0A0A0MSQ0;Q53GY0;P13797-3;P13797-2;P13797;Q96HI1;B4DG31	PLS3	22	10	18.4	12	0	66.836	4	8	6187200	PLS3	4	8	8	4	1.20898	T	PLS3	PLS3	630	plastin 3; Actin-bundling protein found in intestinal microvilli, hair cell stereocilia, and fibroblast filopodia	1	9606.ENSP00000348163
3030	B4DRH6;E9KL44;P40939;B4DDZ5;H0YFD6	HADHA	7	9	14.2	14	0	61.922	4	9	7128800	HADHA	4	9	9	4	1.36497	T	HADHA	HADHA	763	hydroxyacyl-CoA dehydrogenase/3-ketoacyl-CoA thiolase/enoyl-CoA hydratase (trifunctional protein), alpha subunit; Bifunctional subunit	5	9606.ENSP00000370023
23039	A8K607;E7ESC6;Q9UIA9;D3DSQ7;B4DSP8	XPO7	7	9	8.6	12	0	62.414	4	8	2348300	XPO7	4	8	8	4	1.20898	T	XPO7	XPO7	1087	exportin 7; Mediates the nuclear export of proteins (cargos) with broad substrate specificity. In the nucleus binds cooperatively to its cargo and to the GTPase Ran in its active GTP-bound form. Docking of this trimeric complex to the nuclear pore complex (NPC) is mediated through binding to nucleoporins. Upon transit of a nuclear export complex into the cytoplasm, disassembling of the complex an…	2	9606.ENSP00000252512
9524	B3KM97;Q9NZ01;B3KSQ1	TECR	8	8	24.7	15	0	50.364	4	9	47522000	TECR	4	9	9	4	1.36497	T	TECR	TECR	308	trans-2,3-enoyl-CoA reductase; Reduces trans-2,3-stearoyl-CoA to stearoyl-CoA of long and very long chain fatty acids	2	9606.ENSP00000215567
7913	P35659;B4DNW3;B4DFG0;P35659-2;D6RDA2	DEK	9	8	22.9	13	0	56.878	4	9	17388000	DEK	4	9	9	4	1.36497	T	DEK	DEK	375	DEK oncogene; Involved in chromatin organization	2	9606.ENSP00000380414
9689	A0A024R3Z6;Q53FN7;Q7L1Q6-2;Q7L1Q6;Q7L1Q6-4;Q7L1Q6-3;C9IZ80;D3DN77;B3KU41;C9JFN4	BZW1;hCG_2022736	15	8	17.2	11	0	48.417	4	7	13225000	BZW1	4	7	7	4	1.03406	T	BZW1	BZW1	451	basic leucine zipper and W2 domains 1; Enhances histone H4 gene transcription but does not seem to bind DNA directly	2	9606.ENSP00000394316
1104	Q5T081;A0A0S2Z3I4;A0A0S2Z404;P18754;P18754-2;C9JRH2;C9JMJ4;C9J3R0;C9JQZ4;C9JW69	RCC1	10	7	23	13	0	105.72	4	9	15851000	RCC1	4	9	9	4	1.36497	T	RCC1	RCC1	452	regulator of chromosome condensation 1; Guanine-nucleotide releasing factor that promotes the exchange of Ran-bound GDP by GTP. Involved in the regulation of onset of chromosome condensation in the S phase. Binds both to the nucleosomes and double-stranded DNA. RCC1-Ran complex (together with other proteins) acts as a component of a signal transmission pathway that detects unreplicated DNA. Plays…	2	9606.ENSP00000362937
3336	Q9UNM1;P61604;A0A024R3X7;B8ZZL8;B8ZZ54	EPFP1;HSPE1	6	6	56.7	14	0	43.411	4	9	112790000	EPFP1	4	9	9	4	1.36497	T	HSPE1	HSPE1	102	heat shock 10kDa protein 1 (chaperonin 10); Eukaryotic CPN10 homolog which is essential for mitochondrial protein biogenesis, together with CPN60. Binds to CPN60 in the presence of Mg-ATP and suppresses the ATPase activity of the latter	3	9606.ENSP00000233893
7184	Q5CAQ5;V9HWP2;P14625;Q59FC6;Q96GW1;B4DHT9;B4DU71	TRA1;HEL-S-125m;HSP90B1	12	13	19.7	26	0	93.442	5	9	12015000	TRA1	5	9	9	5	1.10194	T	HSP90B1;HEL-S-125m	HSP90B1	803	heat shock protein 90kDa beta (Grp94), member 1; Molecular chaperone that functions in the processing and transport of secreted proteins. When associated with CNPY3, required for proper folding of Toll-like receptors (By similarity). Functions in endoplasmic reticulum associated degradation (ERAD). Has ATPase activity	1	9606.ENSP00000299767
5245	Q6PUJ7;Q6FHP5;A8K401;P35232;C9JW96;Q53FV0;C9JZ20;E7ESE2;E9PCW0;P35232-2	HEL-S-54e;PHB	13	12	52.2	20	0	111.78	5	14	36700000	HEL-S-54e	5	14	14	5	1.69879	T	PHB;HEL-215	PHB	272	prohibitin; Prohibitin inhibits DNA synthesis. It has a role in regulating proliferation. As yet it is unclear if the protein or the mRNA exhibits this effect. May play a role in regulating mitochondrial respiration activity and in aging	1	9606.ENSP00000300408
10492	Q05CK9;B2R8Z8;O60506-4;O60506-3;O60506-2;O60506;Q59GL1;B7Z645;O60506-5	SYNCRIP	11	10	36.4	27	0	118.43	5	9	20486000	SYNCRIP	5	9	9	5	1.10194	T	SYNCRIP	SYNCRIP	623	synaptotagmin binding, cytoplasmic RNA interacting protein	2	9606.ENSP00000358635
11331	F5GY37;J3KPX7;Q99623;B4DW05;Q99623-2;F5H3X6;F5GWA7	PHB2	9	9	39.3	14	0	73.72	5	9	53222000	PHB2	5	9	9	5	1.10194	T	PHB2	PHB2	299	prohibitin 2; Acts as a mediator of transcriptional repression by nuclear hormone receptors via recruitment of histone deacetylases (By similarity). Functions as an estrogen receptor (ER)-selective coregulator that potentiates the inhibitory activities of antiestrogens and represses the activity of estrogens. Competes with NCOA1 for modulation of ER transcriptional activity. Probably involved in …	2	9606.ENSP00000441875
4076	Q14444-2;Q14444;A0A087X082;G3V153;B3KXU8;E9PLA9;B4DSF8	CAPRIN1	7	9	12.2	18	0	61.211	5	9	31503000	CAPRIN1	5	9	9	5	1.10194	T	CAPRIN1	CAPRIN1	709	cell cycle associated protein 1; May regulate the transport and translation of mRNAs of proteins involved in synaptic plasticity in neurons and cell proliferation and migration in multiple cell types (By similarity)	2	9606.ENSP00000340329
10189	Q86V81;E9PB61	ALYREF	2	7	34.2	15	0	125.27	5	9	39952000	ALYREF	5	9	9	5	1.10194	T	ALYREF	ALYREF	264	Aly/REF export factor; Component of the THO subcomplex of the TREX complex. The TREX complex specifically associates with spliced mRNA and not with unspliced pre-mRNA. It is recruited to spliced mRNAs by a transcription-independent mechanism. Binds to mRNA upstream of the exon-junction complex (EJC) and is recruited in a splicing- and cap-dependent manner to a region near the 5' end of the mRNA w…	2	9606.ENSP00000421592
7150	P11387;B9EG90	TOP1	24	19	24.7	45	0	179.49	7	14	23422000	TOP1	7	14	14	7	1.28376	T	TOP1	TOP1	765	topoisomerase (DNA) I	2	9606.ENSP00000354522
1968	P41091;Q2VIR3;F8W810;Q2VIR3-2	EIF2S3;EIF2S3L	5	15	43	31	0	131.47	7	12	32081000	EIF2S3	7	12	12	7	1.07366	T	EIF2S3;EIF2S3L	EIF2S3	472	eukaryotic translation initiation factor 2, subunit 3 gamma, 52kDa; eIF-2 functions in the early steps of protein synthesis by forming a ternary complex with GTP and initiator tRNA. This complex binds to a 40S ribosomal subunit, followed by mRNA binding to form a 43S preinitiation complex. Junction of the 60S ribosomal subunit to form the 80S initiation complex is preceded by hydrolysis of the GT…	2	9606.ENSP00000253039
3295	B2R659;A0A0S2Z4J1;P51659;B4DDM5;E7ER27;E7EWE5;B4DSD0;P51659-3;P51659-2;Q59H27;G5E9S2;B3KSP2;E7ET17;B4DI68	HSD17B4	17	14	25.3	26	0	137.74	7	16	13410000	HSD17B4	7	16	16	7	1.46711	T	HSD17B4	HSD17B4	761	hydroxysteroid (17-beta) dehydrogenase 4; Bifunctional enzyme acting on the peroxisomal beta- oxidation pathway for fatty acids. Catalyzes the formation of 3- ketoacyl-CoA intermediates from both straight-chain and 2-methyl- branched-chain fatty acids	5	9606.ENSP00000420914
811	Q53G71;V9HW88;P27797;B4DHR1;K7EJB9	HEL-S-99n;CALR	7	11	29.6	31	0	107.24	7	12	31795000	HEL-S-99n	7	12	12	7	1.07366	T	CALR;HEL-S-99n	CALR	417	calreticulin; Calcium-binding chaperone that promotes folding, oligomeric assembly and quality control in the endoplasmic reticulum (ER) via the calreticulin/calnexin cycle. This lectin interacts transiently with almost all of the monoglucosylated glycoproteins that are synthesized in the ER. Interacts with the DNA-binding domain of NR3C1 and mediates its nuclear export. Involved in maternal gene…	1	9606.ENSP00000320866
10484	B4DSQ5;F5H365;Q15436;B4DF60;B4E0Q9;Q15436-2	SEC23A	13	11	23	21	0	144.68	8	13	13032000	SEC23A	8	13	13	8	1.0126	T	SEC23A	SEC23A	765	Sec23 homolog A (S. cerevisiae); Component of the COPII coat, that covers ER-derived vesicles involved in transport from the endoplasmic reticulum to the Golgi apparatus. COPII acts in the cytoplasm to promote the transport of secretory, plasma membrane, and vacuolar proteins from the endoplasmic reticulum to the Golgi complex	3	9606.ENSP00000306881
NA	CON__Q1RMN8		1	7	41	30	0	213.99	8	16	1139800000	CON__Q1RMN8	8	16	16	8	1.29719	T		NA	NA	NA	NA	NA
1832	P15924;P15924-3;Q4LE79;P15924-2;B4E2A0	DSP;DSP variant protein	9	51	19	71	0	323.31	9	31	7306600	DSP	9	31	31	9	2.06747	T	DSP;DSP variant protein	DSP	2871	desmoplakin; Major high molecular weight protein of desmosomes. Involved in the organization of the desmosomal cadherin- plakoglobin complexes into discrete plasma membrane domains and in the anchoring of intermediate filaments to the desmosomes	1	9606.ENSP00000369129
4841	A8K525;A0A0S2Z4Z9;Q15233;Q15233-2;H7C367;C9JYS8	NONO	9	19	45.6	60	0	249.81	9	42	155610000	NONO	9	42	42	9	2.49655	T	NONO	NONO	471	non-POU domain containing, octamer-binding; DNA- and RNA binding protein, involved in several nuclear processes. Binds the conventional octamer sequence in double stranded DNA. Also binds single-stranded DNA and RNA at a site independent of the duplex site (By similarity). Involved in pre-mRNA splicing, probably as a heterodimer with SFPQ. Interacts with U5 snRNA, probably by binding to a purine-…	2	9606.ENSP00000276079
220988	P51991;B4E3E6;B4DDB6;P51991-2	HNRNPA3;HNRPA3	9	13	38.6	50	0	198.56	9	17	99249000	HNRNPA3	9	17	17	9	1.22881	T	HNRNPA3;HNRPA3	HNRNPA3	378	heterogeneous nuclear ribonucleoprotein A3; Plays a role in cytoplasmic trafficking of RNA. Binds to the cis-acting response element, A2RE. May be involved in pre-mRNA splicing	2	9606.ENSP00000376309
NA	CON__Q05B55		1	9	39.2	29	0	237.93	10	16	200470000	CON__Q05B55	10	16	16	10	1.00768	T		NA	NA	NA	NA	NA
5315	V9HWB8;P14618;A0A024R5Z9;P14618-3;P14618-2;H3BTN5;B4DNK4;B4DRT3;A0A024R609;H3BQ34;Q8WUW7	HEL-S-30;PKM;PKM2	28	19	40.9	65	0	180.64	12	24	57695000	HEL-S-30	12	24	24	12	1.32973	T	PKM;PKM2	PKM	531	pyruvate kinase, muscle	1	9606.ENSP00000320171
4522	A0A024R652;F5H2F4;B7Z809;P11586	MTHFD1	5	24	26.6	41	0	201.56	14	25	25752000	MTHFD1	14	25	25	14	1.1804	T	MTHFD1	MTHFD1	935	methylenetetrahydrofolate dehydrogenase (NADP+ dependent) 1, methenyltetrahydrofolate cyclohydrolase, formyltetrahydrofolate synthetase	5	9606.ENSP00000450560
6421	P23246;Q9BSV4;Q86VG2;P23246-2;Q6PIX2	SFPQ	7	26	37.2	79	0	323.31	15	51	158510000	SFPQ	15	51	51	15	2.09407	T	SFPQ	SFPQ	707	splicing factor proline/glutamine-rich; DNA- and RNA binding protein, involved in several nuclear processes. Essential pre-mRNA splicing factor required early in spliceosome formation and for splicing catalytic step II, probably as a heteromer with NONO. Binds to pre-mRNA in spliceosome C complex, and specifically binds to intronic polypyrimidine tracts. Involved in regulation of signal-induced a…	2	9606.ENSP00000349748
3181	P22626;P22626-2;A0A087WUI2;A0A024RA28;I6L957	HNRNPA2B1;HNRPA2B1	5	14	49.6	74	0	172.22	15	25	378120000	HNRNPA2B1	15	25	25	15	1.08729	T	HNRNPA2B1;HNRPA2B1	HNRNPA2B1	353	heterogeneous nuclear ribonucleoprotein A2/B1; Involved with pre-mRNA processing. Forms complexes (ribonucleosomes) with at least 20 other different hnRNP and heterogeneous nuclear RNA in the nucleus	2	9606.ENSP00000346694
9919	J3KNL6;F1T0I1;O15027;O15027-5;O15027-2;O15027-4;O15027-3;A4QN18;A4QN19;X6RGP5	SEC16A	18	42	21.4	96	0	323.31	36	60	48299000	SEC16A	36	60	60	36	1.11591	T	SEC16A	SEC16A	2357	SEC16 homolog A (S. cerevisiae); Defines endoplasmic reticulum exit sites (ERES) and is required for secretory cargo traffic from the endoplasmic reticulum to the Golgi apparatus. SAR1A-GTP-dependent assembly of SEC16A on the ER membrane forms an organized scaffold defining an ERES. Required for normal transitional endoplasmic reticulum (tER) organization	3	9606.ENSP00000325827
142	A0A024R3T8;P09874;B4E0E1;B2R5W3	PARP1	9	46	44.3	130	0	323.31	45	75	143820000	PARP1	45	75	75	45	1.12012	T	PARP1	PARP1	1014	poly (ADP-ribose) polymerase 1; Involved in the base excision repair (BER) pathway, by catalyzing the poly(ADP-ribosyl)ation of a limited number of acceptor proteins involved in chromatin architecture and in DNA metabolism. This modification follows DNA damages and appears as an obligatory step in a detection/signaling pathway leading to the reparation of DNA strand breaks. Mediates the poly(ADP-…	1	9606.ENSP00000355759
