# Supplementary material for: Rho‐associated protein kinase‐dependent moesin phosphorylation is required for PD‐L1 stabilization in breast cancer
Source: Mol Oncol. 2020 Oct 3;14(11):2701–12. doi: 10.1002/1878-0261.12804 (PMC7607174; doi:10.1002/1878-0261.12804)
Supplement: Supplementary file 4 — Appendix S3 [file MOL2-14-2701-s004.xls]

## Sheet: 芯片布阵图
BC-1601		1	2	3	4	5	6	7	8	9	10	11	12
标记点	A	癌	癌	癌	癌	癌	癌	癌	癌	癌	癌	癌	癌
标记点	B	癌	癌	癌	癌	癌	癌	癌	癌	癌	癌	癌	癌
	C	癌	癌	癌	癌	癌	癌	癌	癌	癌	癌	癌	癌
	D	癌	癌	癌	癌	癌	癌	癌	癌	癌	癌	癌	癌
	E	癌	癌	癌	癌	癌	癌	癌	癌	癌	癌	癌	癌
	F	癌	癌	癌	癌	癌	癌	癌	癌	癌	癌	癌	癌
	G	癌	癌	癌	癌	癌	癌	癌	癌	癌	癌	癌	癌
	H	癌	癌	癌	癌	癌	癌	癌	癌	癌

## Sheet: 临床资料
Case.No	Cat. NO	Array	NO	Group	Gender	Age	Location	pathological diagnosis	WHO grades	Tumor diameter（cm）	lympho node metastasis（metastasis/total）	ER	PR	Her-2	Ki67
1	IWLT-C-93B61	BC-1601	A1	carcinoma	F	59	Right	invasive breast ductal carcinoma	Ⅱ	0.8	0/16	ER（-）	PR（-）	Her-2（2+）	Ki67（+）约30%
2	IWLT-C-93B61	BC-1601	A2	carcinoma	女	43	Right	invasive breast ductal carcinoma	Ⅱ	1.5	15/21	ER（++）	PR（++）	Her-2（1+）	Ki67（+）>20%
3	IWLT-C-93B61	BC-1601	A3	carcinoma	女	33	Right	invasive breast ductal carcinoma	Ⅲ	3	3/12	ER（-）	PR（-）	Her-2（-）	Ki67（+）>80%
4	IWLT-C-93B61	BC-1601	A4	carcinoma	女	57	Right	invasive breast ductal carcinoma	Ⅱ	2	0/13	ER（+）	PR（+）	Her-2（0）	Ki67（+）Li约10%
5	IWLT-C-93B61	BC-1601	A5	carcinoma	女	58	Right	invasive breast ductal carcinoma	Ⅱ	1.5	0/22	ER（+）	PR（+）	Her-2（1+）	Ki67（+）约20%
6	IWLT-C-93B61	BC-1601	A6	carcinoma	女	32	Right	invasive breast ductal carcinoma	Ⅲ	1	0/14	ER（+）	PR（+）	Her-2（0）	Ki67（+）Li约10%
7	IWLT-C-93B61	BC-1601	A7	carcinoma	女	52	Right	invasive breast ductal carcinoma	Ⅲ	3	4/15	ER（-）	PR（-）	Her-2（3+）	Ki67（+）Li约15%
8	IWLT-C-93B61	BC-1601	A8	carcinoma	女	33	Left	invasive breast ductal carcinoma	Ⅱ-Ⅲ	3.5	0/20	ER（-）	PR（-）	Her-2（0）	Ki67（+）LI:约25%
9	IWLT-C-93B61	BC-1601	A9	carcinoma	女	33	Left	invasive breast ductal carcinoma	Ⅱ-Ⅲ	3.5	0/20	ER（-）	PR（-）	Her-2（0）	Ki67（+）LI:约25%
10	IWLT-C-93B61	BC-1601	A10	carcinoma	女	45	Right	invasive breast ductal carcinoma	Ⅱ	3.5	4/28	ER（+）	PR（+）	Her-2（2+）	Ki67（+）LI:约20%
11	IWLT-C-93B61	BC-1601	A11	carcinoma	女	69	Right	invasive breast ductal carcinoma	Ⅰ-Ⅱ	4	1/17	ER（+）	PR（+）	Her-2（0）	Ki67（+）LI:约2%
12	IWLT-C-93B61	BC-1601	A12	carcinoma	女	43	Right	invasive breast ductal carcinoma	Ⅱ	1	3/18	ER（+）	PR（+）	Her-2（1+）	Ki67（+）LI:约5%
13	IWLT-C-93B61	BC-1601	B1	carcinoma	女	58	Left	invasive breast ductal carcinoma	Ⅱ	3	1/12	ER（+）	PR（+）	Her-2（+）	Ki67约为20%
14	IWLT-C-93B61	BC-1601	B2	carcinoma	女	41	Left	invasive breast ductal carcinoma	Ⅲ	3	0/17	ER（-）	PR（-）	Her-2（2+）	Ki67（+）LI:约20%
15	IWLT-C-93B61	BC-1601	B3	carcinoma	女	50	Left	invasive breast ductal carcinoma	Ⅱ	2	16/16	ER（++）	PR（-）	Her-2（-）	Ki67（+）>20%
16	IWLT-C-93B61	BC-1601	B4	carcinoma	女	68	Left	invasive breast ductal carcinoma	Ⅲ	1.2	10/10	ER（-）	PR（-）	Her-2（3+）	Ki67（+）LI:约40%
17	IWLT-C-93B61	BC-1601	B5	carcinoma	女	45	Left	invasive breast ductal carcinoma	Ⅱ-Ⅲ	1.5	1/18	ER（-）	PR（-）	Her-2（3+）	Ki67（+）LI:约15%
18	IWLT-C-93B61	BC-1601	B6	carcinoma	女	53	Left	invasive breast ductal carcinoma	Ⅱ	1.5	0/23	ER（-）	PR（-）	Her-2（2+）	Ki67（+）LI:约5%
19	IWLT-C-93B61	BC-1601	B7	carcinoma	女	70	Right	invasive breast ductal carcinoma	Ⅱ-Ⅲ	1.5	9/12	ER（+）	PR（+）	Her-2（0）	Ki67（+）LI:约5%
20	IWLT-C-93B61	BC-1601	B8	carcinoma	女	51	Left	invasive breast ductal carcinoma	Ⅲ	1	0/22	ER（-）	PR（-）	Her-2（-）	Ki67（+）LI约6%
21	IWLT-C-93B61	BC-1601	B9	carcinoma	女	25	Left	invasive breast ductal carcinoma	Ⅱ	1.5	0/17	ER（+）	PR（+）	Her-2（1+）	Ki67（+）LI:约5%
22	IWLT-C-93B61	BC-1601	B10	carcinoma	女	56	Left	invasive breast ductal carcinoma	Ⅱ-Ⅲ	1.5	13/25	ER（-）	PR（-）	Her-2（3+）	Ki67（+）LI约30%
23	IWLT-C-93B61	BC-1601	B11	carcinoma	女	62	Right	invasive breast ductal carcinoma	Ⅱ	3.5	3/14	ER（+++）	PR（+）	Her-2（-）	Ki67（+）>30%
24	IWLT-C-93B61	BC-1601	B12	carcinoma	女	59	Right	invasive breast ductal carcinoma	Ⅱ-Ⅲ	1.5	2/29	ER（+）	PR（-）	Her-2（3+）	Ki67（+）LI:约15%
25	IWLT-C-93B61	BC-1601	C1	carcinoma	女	41	Left	invasive breast ductal carcinoma	Ⅲ	6	6/21	ER（+）	PR（-）	Her-2（-）	Ki67（+）LI：8%
26	IWLT-C-93B61	BC-1601	C2	carcinoma	女	62	Right	invasive breast ductal carcinoma	Ⅱ	2	0/15	ER（+）	PR（+）	Her-2（0）	Ki67（+）LI:约10%
27	IWLT-C-93B61	BC-1601	C3	carcinoma	女	49	Left	invasive breast ductal carcinoma	Ⅱ	1	2/9	ER（+）	PR（+）	Her-2（1+）	Ki67（+）LI:＜5%
28	IWLT-C-93B61	BC-1601	C4	carcinoma	女	72	Left	invasive breast ductal carcinoma	Ⅱ	2	10/13	ER（+）	PR（-）	Her-2（1+）	Ki67（+）约15%
29	IWLT-C-93B61	BC-1601	C5	carcinoma	女	59	Left	invasive breast ductal carcinoma	Ⅱ	2	2/15	ER（+++）	PR（++）	Her-2（-）	Ki67（+）>20%
30	IWLT-C-93B61	BC-1601	C6	carcinoma	女	46	Right	invasive breast ductal carcinoma	Ⅱ	1	0/15	ER（+++）	PR（++）	Her-2（-）	Ki67>75%
31	IWLT-C-93B61	BC-1601	C7	carcinoma	女	69	Right	invasive breast ductal carcinoma	Ⅱ	2	3/15	ER（+）	PR（+）	Her-2（0）	Ki67（+）LI:约15%
32	IWLT-C-93B61	BC-1601	C8	carcinoma	女	71	Right	invasive breast ductal carcinoma	Ⅲ	3	26/29	ER（-）	PR（-）	Her-2（0）	Ki67（+）LI:约50%
33	IWLT-C-93B61	BC-1601	C9	carcinoma	女	58	Right	invasive breast ductal carcinoma	Ⅱ	2	0/24	ER（-）	PR（-）	Her-2（3+）	Ki67（+）LI:约15%
34	IWLT-C-93B61	BC-1601	C10	carcinoma	女	51	Right	invasive breast ductal carcinoma	Ⅲ	4	0/19	ER（-）	PR（-）	Her-2（-）	Ki67（+）>90%
35	IWLT-C-93B61	BC-1601	C11	carcinoma	女	37	Left	invasive breast ductal carcinoma	Ⅱ	2	0/22	ER（+）	PR（-）	Her-2（0）	Ki67（+）LI:约10%
36	IWLT-C-93B61	BC-1601	C12	carcinoma	女	42	Left	invasive breast ductal carcinoma	Ⅲ	3.5	0/18	ER（-）	PR（-）	Her-2（0）	Ki67（+）LI:约50%
37	IWLT-C-93B61	BC-1601	D1	carcinoma	女	54	Right	invasive breast ductal carcinoma	Ⅱ	1	0/16	ER（+）	PR（+）	Her-2（2+）	Ki67（+）LI:15%
38	IWLT-C-93B61	BC-1601	D2	carcinoma	女	35	Left	invasive breast ductal carcinoma	Ⅲ	2	9/23	ER（-）	PR（-）	Her-2（0）	Ki67（+）LI:约70%
39	IWLT-C-93B61	BC-1601	D3	carcinoma	女	73	Left	invasive breast ductal carcinoma	Ⅱ	2	0/21	ER（+++）	PR（+++）	Her-2（0）	Ki67（+）>80%
40	IWLT-C-93B61	BC-1601	D4	carcinoma	女	73	Right	invasive breast ductal carcinoma	Ⅲ	2	3/10	ER（+）	PR（+）	Her-2（0）	Ki67（+）LI:40%
41	IWLT-C-93B61	BC-1601	D5	carcinoma	女	38	Right	invasive breast ductal carcinoma	Ⅰ-Ⅱ	2	0/23	ER（+）	PR（++）	Her-2（0）	Ki67（-）
42	IWLT-C-93B61	BC-1601	D6	carcinoma	女	38	Left	invasive breast ductal carcinoma	Ⅱ-Ⅲ	2	0/22	ER（-）	PR（-）	Her-2（0）	Ki67（+）LI:50%
43	IWLT-C-93B61	BC-1601	D7	carcinoma	女	66	Right	invasive breast ductal carcinoma	Ⅱ	2	0/17	ER（++）	PR（++）	Her-2（0）	Ki67（+）LI:30%
44	IWLT-C-93B61	BC-1601	D8	carcinoma	女	70	Right	invasive breast ductal carcinoma	Ⅱ	2	5/19	ER（+）	PR（+）	Her-2（1+）	Ki67（+）LI:约10%
45	IWLT-C-93B61	BC-1601	D9	carcinoma	女	53	Right	invasive breast ductal carcinoma	Ⅲ	2	22/29	ER（-）	PR（-）	Her-2（0）	Ki67（+）LI:约15%
46	IWLT-C-93B61	BC-1601	D10	carcinoma	女	47	Left	invasive breast ductal carcinoma	Ⅱ	1	0/13	ER（-）	PR（-）	Her-2（0）	Ki67（+）LI:50%
47	IWLT-C-93B61	BC-1601	D11	carcinoma	女	43	Right	invasive breast ductal carcinoma	Ⅱ	2	0/20	ER（-）	PR（-）	Her-2（3+）	Ki67（+）LI:50%
48	IWLT-C-93B61	BC-1601	D12	carcinoma	男	71	Right	invasive breast ductal carcinoma	Ⅱ	1	0/16	ER（+++）	PR（+++）	Her-2（0）	Ki67（+）LI:50%
49	IWLT-C-93B61	BC-1601	E1	carcinoma	女	41	Left	invasive breast ductal carcinoma	Ⅱ	1	0/21	ER（+）	PR（+）	Her-2（0）	Ki67（-）
50	IWLT-C-93B61	BC-1601	E2	carcinoma	女	47	Right	invasive breast ductal carcinoma	Ⅲ	1.2	0/18	ER（+++）	PR（+++）	Her-2（1+）	Ki67（+）LI:20%
51	IWLT-C-93B61	BC-1601	E3	carcinoma	女	51	Left	invasive breast ductal carcinoma	Ⅲ	2	0/25	ER（-）	PR（-）	Her-2（0）	Ki67（+）LI:90%
52	IWLT-C-93B61	BC-1601	E4	carcinoma	女	66	Left	invasive breast ductal carcinoma	Ⅱ	3	3/21	ER（-）	PR（-）	Her-2（2+）	Ki67（+）LI:约30%
53	IWLT-C-93B61	BC-1601	E5	carcinoma	女	38	Left	invasive breast ductal carcinoma	Ⅱ-Ⅲ	2	2/6	ER（+）	PR（+）	Her-2（1+）	Ki67（+）LI:约15%
54	IWLT-C-93B61	BC-1601	E6	carcinoma	女	74	Left	invasive breast ductal carcinoma	Ⅱ	2.5	21/26	ER（-）	PR（-）	Her-2（3+）	Ki67（+）LI:约20%
55	IWLT-C-93B61	BC-1601	E7	carcinoma	女	47	Left	invasive breast ductal carcinoma	Ⅱ	2	0/18	ER（-）	PR（-）	Her-2（3+）	Ki67（+）LI:80%
56	IWLT-C-93B61	BC-1601	E8	carcinoma	女	49	Right	invasive breast ductal carcinoma	Ⅱ	1	0/10	ER（+++）	PR（+++）	Her-2（2+）	Ki67（+）LI:15%
57	IWLT-C-93B61	BC-1601	E9	carcinoma	女	55	Left	invasive breast ductal carcinoma	Ⅲ	3.8	0/17	ER（-）	PR（-）	Her-2（2+）	Ki67（+）LI:约30%
58	IWLT-C-93B61	BC-1601	E10	carcinoma	女	45	Right	invasive breast ductal carcinoma	Ⅲ	1.5	0/19	ER（+）	PR（+）	Her-2（3+）	Ki67（+）LI:约20%
59	IWLT-C-93B61	BC-1601	E11	carcinoma	女	44	Right	invasive breast ductal carcinoma	Ⅱ	2	0/21	ER（+）	PR（+）	Her-2（0）	Ki67（+）>50%
60	IWLT-C-93B61	BC-1601	E12	carcinoma	女	50	Right	invasive breast ductal carcinoma	Ⅱ	3	1/16	ER（+）	PR（+）	Her-2（0）	Ki67（+）LI:5%
61	IWLT-C-93B61	BC-1601	F1	carcinoma	女	60	Right	invasive breast ductal carcinoma	Ⅲ	3	27/34	ER（-）	PR（-）	Her-2（3+）	Ki67（+）LI:50%
62	IWLT-C-93B61	BC-1601	F2	carcinoma	女	55	Left	invasive breast ductal carcinoma	Ⅱ	2	12/17	ER（+）	PR（+）	Her-2（2+）	Ki67（-）
63	IWLT-C-93B61	BC-1601	F3	carcinoma	女	58	Left	invasive breast ductal carcinoma	Ⅱ	3	1/18	ER（+++）	PR（-）	Her-2（1+）	Ki67（+）LI:5%
64	IWLT-C-93B61	BC-1601	F4	carcinoma	女	54	Right	invasive breast ductal carcinoma	Ⅱ	1	0/13	ER（++）	PR（+）	Her-2（2+）	Ki67（+）>50%
65	IWLT-C-93B61	BC-1601	F5	carcinoma	女	53	Right	invasive breast ductal carcinoma	Ⅱ	2	0/31	ER（+）	PR（-）	Her-2（3+）	Ki67（+）LI:约5%
66	IWLT-C-93B61	BC-1601	F6	carcinoma	女	66	Left	invasive breast ductal carcinoma	Ⅱ	2	0/18	ER（+）	PR（+）	Her-2（2+）	Ki67（+）LI:约5%
67	IWLT-C-93B61	BC-1601	F7	carcinoma	女	69	Left	invasive breast ductal carcinoma	Ⅲ	2.5	9/17	ER（-）	PR（-）	Her-2（3+）	Ki67（+）LI:约15%
68	IWLT-C-93B61	BC-1601	F8	carcinoma	女	56	Right	invasive breast ductal carcinoma	Ⅱ-Ⅲ	4	37/40	ER（-）	PR（-）	Her-2（3+）	Ki67（+）>30%
69	IWLT-C-93B61	BC-1601	F9	carcinoma	女	51	Right	invasive breast ductal carcinoma	Ⅰ-Ⅱ	2	0/14	ER（+）	PR（+）	Her-2（0）	Ki67（+）>30%
70	IWLT-C-93B61	BC-1601	F10	carcinoma	女	57	Left	invasive breast ductal carcinoma	Ⅱ	2	1/25	ER（-）	PR（-）	Her-2（3+）	Ki67（+）LI:80%
71	IWLT-C-93B61	BC-1601	F11	carcinoma	女	60	Right	invasive breast ductal carcinoma	Ⅱ	4.5	2/19	ER（-）	PR（-）	Her-2（3+）	Ki67（+）约50%
72	IWLT-C-93B61	BC-1601	F12	carcinoma	女	67	Left	invasive breast ductal carcinoma	Ⅱ-Ⅲ	3	1/23	ER（-）	PR（-）	Her-2（2+）	Ki67（+）LI:50%
73	IWLT-C-93B61	BC-1601	G1	carcinoma	女	43	Right	invasive breast ductal carcinoma	Ⅱ	1	0/19	ER（+）	PR（+）	Her-2（2+）	Ki67（+）LI:10%
74	IWLT-C-93B61	BC-1601	G2	carcinoma	女	44	Right	invasive breast ductal carcinoma	Ⅱ	2.5	1/25	ER（+）	PR（+）	Her-2（2+）	Ki67（+）LI:约5%
75	IWLT-C-93B61	BC-1601	G3	carcinoma	女	54	Left	invasive breast ductal carcinoma	Ⅱ	3	0/22	ER（+）	PR（-）	Her-2（3+）	Ki67（+）LI:15%
76	IWLT-C-93B61	BC-1601	G4	carcinoma	女	54	Right	invasive breast ductal carcinoma	Ⅲ	3	0/22	ER（-）	PR（-）	Her-2（3+）	Ki67（+）LI:约20%
77	IWLT-C-93B61	BC-1601	G5	carcinoma	女	44	Left	invasive breast ductal carcinoma	Ⅱ	3	0/22	ER（+）	PR（+）	Her-2（2+）	Ki67（+）>50%
78	IWLT-C-93B61	BC-1601	G6	carcinoma	女	48	Left	invasive breast ductal carcinoma	Ⅱ-Ⅲ	2	1/24	ER（-）	PR（-）	Her-2（0）	Ki67（+）>80%
79	IWLT-C-93B61	BC-1601	G7	carcinoma	女	39	Left	invasive breast ductal carcinoma	Ⅲ	1.8	9/19	ER（+）	PR（-）	Her-2（3+）	Ki67（+）LI:约10%
80	IWLT-C-93B61	BC-1601	G8	carcinoma	女	73	Right	invasive breast ductal carcinoma	Ⅱ	2	4/9	ER（+）	PR（+）	Her-2（2+）	Ki67（+）LI:50%
81	IWLT-C-93B61	BC-1601	G9	carcinoma	女	51	Right	invasive breast ductal carcinoma	Ⅲ	1.5	0/23	ER（+）	PR（-）	Her-2（3+）	Ki67（+）LI:约50%
82	IWLT-C-93B61	BC-1601	G10	carcinoma	女	56	Left	invasive breast ductal carcinoma	Ⅲ	4	2/12	ER（+）	PR（+）	Her-2（2+）	Ki67（+）LI:20%
83	IWLT-C-93B61	BC-1601	G11	carcinoma	女	46	Right	invasive breast ductal carcinoma	Ⅱ	1.3	0/18	ER（+）	PR（+）	Her-2（2+）	Ki67（+）LI:15%
84	IWLT-C-93B61	BC-1601	G12	carcinoma	女	40	Left	invasive breast ductal carcinoma	Ⅱ	1	0/27	ER（++）	PR（+）	Her-2（2+）	Ki67（+）>50%
85	IWLT-C-93B61	BC-1601	H1	carcinoma	女	86	Right	invasive breast ductal carcinoma	Ⅲ	6	1/18	ER（-）	PR（-）	Her-2（1+）	Ki67（+）LI:约30%
86	IWLT-C-93B61	BC-1601	H2	carcinoma	女	69	Left	invasive breast ductal carcinoma	Ⅱ	2	8/24	ER（+）	PR（+）	Her-2（0）	Ki67（+）LI:约5%
87	IWLT-C-93B61	BC-1601	H3	carcinoma	女	46	Right	invasive breast ductal carcinoma	Ⅱ	2	0/13	ER（+）	PR（++）	Her-2（2+）	Ki67（+）>50%
88	IWLT-C-93B61	BC-1601	H4	carcinoma	女	59	Left	invasive breast ductal carcinoma	Ⅱ-Ⅲ	3	11/31	ER（++）	PR（+）	Her-2（2+）	Ki67（+）>80%
89	IWLT-C-93B61	BC-1601	H5	carcinoma	女	45	Right	invasive breast ductal carcinoma	Ⅱ	1.5	0/16	ER（+）	PR（+）	Her-2（2+）	Ki67（+）LI:5%
90	IWLT-C-93B61	BC-1601	H6	carcinoma	女	47	Right	invasive breast ductal carcinoma	Ⅱ-Ⅲ	2	0/24	ER（-）	PR（-）	Her-2（1+）	Ki67（+）>50%
91	IWLT-C-93B61	BC-1601	H7	carcinoma	女	57	Right	invasive breast ductal carcinoma	Ⅱ	2	0/17	ER（++）	PR（+）	Her-2（2+）	Ki67（+）>80%
92	IWLT-C-93B61	BC-1601	H8	carcinoma	女	35	Right	invasive breast ductal carcinoma	Ⅲ	2	12/33	ER（+）	PR（+）	Her-2（3+）	Ki67（+）LI:约10%
93	IWLT-C-93B61	BC-1601	H9	carcinoma	女	52	Left	invasive breast ductal carcinoma	Ⅲ	2	1/25	ER（-）	PR（-）	Her-2（2+）	Ki67（+）LI:70%
