# Supplementary material for: Rho‐associated protein kinase‐dependent moesin phosphorylation is required for PD‐L1 stabilization in breast cancer
Source: Mol Oncol. 2020 Oct 3;14(11):2701–12. doi: 10.1002/1878-0261.12804 (PMC7607174; doi:10.1002/1878-0261.12804)
Supplement: Supplementary file 5 — Appendix S4 [file MOL2-14-2701-s005.xlsx]

## Sheet: 芯片布阵图
BC-1602		1	2	3	4	5	6	7	8	9	10	11	12
标记点	A	A1/癌	A2/癌	A3/癌	A4/癌	A5/癌	A6/癌	A7/癌	A8/癌	A9/癌	A10/癌	A11/癌	A12/癌
标记点	B	B1/癌旁	B2/癌旁	B3/癌旁	B4/癌旁	B5/癌旁	B6/癌旁	B7/癌旁	B8/癌旁	B9/癌旁	B10/癌旁	B11/癌旁	B12/癌旁
	C	C1/癌	C2/癌	C3/癌	C4/癌	C5/癌	C6/癌	C7/癌	C8/癌	C9/癌	C10/癌	C11/癌	C12/癌
	D	D1/癌旁	D2/癌旁	D3/癌旁	D4/癌旁	D5/癌旁	D6/癌旁	D7/癌旁	D8/癌旁	D9/癌旁	D10/癌旁	D11/癌旁	D12/癌旁
	E	E1/癌	E2/癌	E3/癌	E4/癌	E5/癌	E6/癌	E7/癌	E8/癌	E9/癌	E10/癌	E11/癌	E12/癌
	F	F1/癌旁	F2/癌旁	F3/癌旁	F4/癌旁	F5/癌旁	F6/癌旁	F7/癌旁	F8/癌旁	F9/癌旁	F10/癌旁	F11/癌旁	F12/癌旁
	G	G1/癌	G2/癌	G3/癌	G4/癌	G5/癌	G6/癌	G7/癌	G8/癌	G9/癌	G10/癌	G11/癌	G12/癌
	H	H1/癌	H2/癌

## Sheet: 临床资料
Case.No	Cat. NO	Array	NO	Group	Gender	Age	Location	pathological diagnosis	WHO grades	Tumor diameter（cm）	lympho node metastasis（metastasis/total）	ER	PR	Her-2	Ki67
3、4	IWLI-N-86B62	BC-1602	A2、B2	A2-carcinoma、B2-Normal	女	46	Right	invasive breast ductalcarcinoma	Ⅲ级	2*2*1.5cm	24/24	ER(-)	PR(-)	HER-2（2+）	KI67(+)LI约60%
5、6	IWLI-N-86B62	BC-1602	A3、B3	A3-carcinoma、B3-Normal	女	61	Left	invasive breast ductalcarcinoma	Ⅱ级	2*1*0.5cm	0/10	ER(-)	PR(-)	HER-2（2+）	KI67(+)LI:10%
7、8	IWLI-N-86B62	BC-1602	A4、B4	A4-carcinoma、B4-Normal	女	46	Right	invasive breast ductalcarcinoma	Ⅱ级	8*8*4cm	26/30	ER(++)	PR(+)	HER-2（1+）	KI67(+)LI>75%
9、10	IWLI-N-86B62	BC-1602	A5、B5	A5-carcinoma、B5-Normal	女	47	Right	invasive breast ductalcarcinoma	Ⅱ级	3*2cm	0/18	ER(-)	PR(-)	HER-2（0）	KI67(+)>20%
11、12	IWLI-N-86B62	BC-1602	A6、B6	A6-carcinoma、B6-Normal	女	49	Right	Intraductal carcinoma in situ with microscopic infiltration	None	5*4*3cm	0/26	ER(+)	PR(+)	HER-2（1+）	KI67(+)约10%
13、14	IWLI-N-86B62	BC-1602	A7、B7	A7-carcinoma、B7-Normal	女	36	Left	Intraductal carcinoma in situ	None	15*10*4cm	0/16	ER(++)	PR(+)	HER-2（0）	KI67(+)>30%
15、16	IWLI-N-86B62	BC-1602	A8、B8	A8-carcinoma、B8-Normal	女	68	Left	invasive breast ductalcarcinoma	Ⅱ级	5*4*3cm	0/14	ER(+++)	PR(++)	HER-2（0）	KI67(-)
17、18	IWLI-N-86B62	BC-1602	A9、B9	A9-carcinoma、B9-Normal	女	56	Left	invasive breast ductalcarcinoma	Ⅱ级	9*7*3cm	13/25	ER(-)	PR(-)	HER-2（3+）	KI67(+)>30%
19、20	IWLI-N-86B62	BC-1602	A10、B10	A10-carcinoma、B10-Normal	女	52	Left	invasive breast ductalcarcinoma	Ⅲ级	3*2*1cm	2/13	ER(+)	PR(+)	HER-2（0）	KI67(+)LI:约15%
21、22	IWLI-N-86B62	BC-1602	A11、B11	A11-carcinoma、B11-Normal	女	60	Left	invasive breast ductalcarcinoma	Ⅰ级	3.5*3*3cm	0/20	ER(+)	PR(+)	HER-2（0）	KI67(+)LI约15%
23、24	IWLI-N-86B62	BC-1602	A12、B12	A12-carcinoma、B12-Normal	女	58	Right	invasive breast ductalcarcinoma	None	8*5*4cm	0/30	ER(-)	PR(-)	HER-2（0）	KI67(+)LI:80%
25、26	IWLI-N-86B62	BC-1602	C1、D1	C1-carcinoma、D1-Normal	女	67	Left	Intraductal carcinoma in situ with microscopic infiltration	None	5*3*2cm	3/3	ER(-)	PR(-)	HER-2（3+）	KI67(+)LI:约15%
27、28	IWLI-N-86B62	BC-1602	C2、D2	C2-carcinoma、D2-Normal	女	38	Left	invasive breast ductalcarcinoma	Ⅲ级	3*2*1cm	0/10	ER(+)	PR(+)	HER-2（0）	KI67(+)LI:约50%
29、30	IWLI-N-86B62	BC-1602	C3、D3	C3-carcinoma、D3-Normal	女	68	Left	invasive breast ductalcarcinoma	Ⅲ级	4*3cm	0/18	ER(+++)	PR(++)	HER-2（0）	KI67(+)LI>80%
31、32	IWLI-N-86B62	BC-1602	C4、D4	C4-carcinoma、D4-Normal	女	37	Left	invasive breast ductalcarcinoma	Ⅱ级	7*6*1cm	1/25	ER(+)	PR(+)	HER-2（3+）	KI67(+)LI:约15%
33、34	IWLI-N-86B62	BC-1602	C5、D5	C5-carcinoma、D5-Normal	女	51	Right	invasive breast ductalcarcinoma	Ⅱ级	6*5*1.5cm	2/16	ER(-)	PR(-)	HER-2（3+）	KI67(+)LI:约10%
35、36	IWLI-N-86B62	BC-1602	C6、D6	C6-carcinoma、D6-Normal	女	63	Left	invasive breast ductalcarcinoma	Ⅱ级	9*8*4cm	0/21	ER(-)	PR(-)	HER-2（2+）	KI67(+)LI>50%
37、38	IWLI-N-86B62	BC-1602	C7、D7	C7-carcinoma、D7-Normal	女	57	Right	invasive breast ductalcarcinoma	Ⅱ级	4.5*3*2cm	36/36	ER(-)	PR(-)	HER-2（0）	KI67(+)LI:15%
39、40	IWLI-N-86B62	BC-1602	C8、D8	C8-carcinoma、D8-Normal	女	74	Left	invasive breast ductalcarcinoma	Ⅱ级	3.5*3*2cm	0/15	ER(+)	PR(-)	HER-2（1+）	KI67(+)LI:约10%
41、42	IWLI-N-86B62	BC-1602	C9、D9	C9-carcinoma、D9-Normal	女	66	Left	invasive breast ductalcarcinoma	Ⅱ级	5*5*4cm	6/15	ER(+)	PR(+)	HER-2（0）	KI67(+)LI:约5%
43、44	IWLI-N-86B62	BC-1602	C10、D10	C10-carcinoma、D10-Normal	女	49	Left	invasive breast ductalcarcinoma	Ⅱ级	2*3*4cm	1/18	ER(+)	PR(-)	HER-2（0）	KI67(+)LI>20%
45、46	IWLI-N-86B62	BC-1602	C11、D11	C11-carcinoma、D11-Normal	女	51	Left	invasive breast ductalcarcinoma	Ⅲ级	6*6*2cm	5/13	ER(-)	PR(-)	HER-2（3+）	KI67(+)LI>50%
47、48	IWLI-N-86B62	BC-1602	C12、D12	C12-carcinoma、D12-Normal	女	45	Right	invasive breast ductalcarcinoma	Ⅱ级	4*4*2cm	0/19	ER(+)	PR(+)	HER-2（0）	KI67(+)LI：15%
49、50	IWLI-N-86B62	BC-1602	E1、F1	E1-carcinoma、F1-Normal	女	87	Right	invasive breast ductalcarcinoma	Ⅱ级	3.5*2.5*2cm	0/15	ER(+)	PR(-)	HER-2（0）	KI67(+)LI:30%
51、52	IWLI-N-86B62	BC-1602	E2、F2	E2-carcinoma、F2-Normal	女	87	Right	invasive breast ductalcarcinoma	Ⅱ级	3*2*2cm	0/15	ER(+)	PR(-)	HER-2（0）	KI67(+)LI约10%
53、54	IWLI-N-86B62	BC-1602	E3、F3	E3-carcinoma、F3-Normal	女	47	Left	invasive breast ductalcarcinoma	Ⅱ级	5*4cm	0/13	ER(-)	PR(-)	HER-2（0）	KI67(+)LI：50%
55、56	IWLI-N-86B62	BC-1602	E4、F4	E4-carcinoma、F4-Normal	女	66	Left	invasive breast ductalcarcinoma	Ⅱ级	5*6*3cm	3/21	ER(-)	PR(-)	HER-2（2+）	KI67(+)LI：约30%
57、58	IWLI-N-86B62	BC-1602	E5、F5	E5-carcinoma、F5-Normal	女	38	Left	invasive breast ductalcarcinoma	Ⅲ级	2*1.8*1.5cm	2/29	ER(+)	PR部分(+)	HER-2（1+）	KI67(+)LI:约15%
59、60	IWLI-N-86B62	BC-1602	E6、F6	E6-carcinoma、F6-Normal	女	74	Left	invasive breast ductalcarcinoma	Ⅱ级	4.5*4*2cm	21/26	ER(-)	PR(-)	HER-2 (3+)	KI67(+)LI:约20%
61、62	IWLI-N-86B62	BC-1602	E7、F7	E7-carcinoma、F7-Normal	女	50	Right	invasive breast ductalcarcinoma	Ⅱ级	3*3*3cm	1/17	ER(+)	PR(+)	HER-2（0）	KI67(+)LI:5%
63、64	IWLI-N-86B62	BC-1602	E8、F8	E8-carcinoma、F8-Normal	女	60	Right	invasive breast ductalcarcinoma	Ⅲ级	3*3*3cm	5/7	ER(-)	PR(-)	HER-2 (3+)	KI67(+)LI：50%
65、66	IWLI-N-86B62	BC-1602	E9、F9	E9-carcinoma、F9-Normal	女	55	Left	invasive breast ductalcarcinoma	Ⅱ级	6*4*3cm	12/17	ER(+)	PR(+)	HER-2（2+）	KI67(-)
67、68	IWLI-N-86B62	BC-1602	E10、F10	E10-carcinoma、F10-Normal	女	58	Left	invasive breast ductalcarcinoma	Ⅱ级	8*4*3cm	1/18	ER(+++)	PR(±)	HER-2（1+）	KI67(+)LI：5%
69、70	IWLI-N-86B62	BC-1602	E11、F11	E11-carcinoma、F11-Normal	女	60	Right	invasive breast ductalcarcinoma	Ⅱ级	7*7*3cm	2/19	ER(-)	PR(-)	HER-2（3+）	KI67(+)LI约50%
71、72	IWLI-N-86B62	BC-1602	E12、F12	E12-carcinoma、F12-Normal	女	44	Right	invasive breast ductalcarcinoma	Ⅱ级	7*9*3cm	1/22	ER(+)	PR(+)	HER-2（2+）	KI67(+)LI:约5%
73	IWLI-N-86B62	BC-1602	G1	G1-carcinoma	女	54	Left	invasive breast ductalcarcinoma	Ⅱ级	6*4*3cm	22/22	ER(+)	PR(-)	HER-2（3+）	KI67(+)LI:15%
74	IWLI-N-86B62	BC-1602	G2	G2-carcinoma	女	78	Left	invasive breast ductalcarcinoma	Ⅱ级	8*4.5*2cm	0/16	ER(+)	PR(-)	HER-2（2+）	KI67(+)LI:约15%
75	IWLI-N-86B62	BC-1602	G3	G3-carcinoma	女	54	Right	invasive breast ductalcarcinoma	Ⅲ级	4*5*3cm	0/22	ER(-)	PR(-)	HER-2（3+）	KI67(+)LI:约20%
76	IWLI-N-86B62	BC-1602	G4	G4-carcinoma	女	44	Left	invasive breast ductalcarcinoma	Ⅱ级	5*4*3cm	0/22	ER(+)	PR(+)	HER-2（2+）	KI67(+)LI>50%
77	IWLI-N-86B62	BC-1602	G5	G5-carcinoma	女	84	Left	invasive breast ductalcarcinoma	Ⅱ级	4*3*2cm	0/15	ER(+)	PR(+)	HER-2（2+）	KI67(+)LI:约5%
78	IWLI-N-86B62	BC-1602	G6	G6-carcinoma	女	59	Right	invasive breast ductalcarcinoma	Ⅲ级	4*4*3cm	0/15	ER(-)	PR(-)	HER-2（3+）	KI67(+)LI:约50%
79	IWLI-N-86B62	BC-1602	G7	G7-carcinoma	女	53	Right	invasive breast ductalcarcinoma	Ⅲ级	4*3*2cm	22/24	None	None	None	None
80	IWLI-N-86B62	BC-1602	G8	G8-carcinoma	女	46	Right	invasive breast ductalcarcinoma	Ⅱ级	3*2*2cm	0/18	ER(+)	PR(+)	HER-2（2+）	KI67(+)LI：15%
81	IWLI-N-86B62	BC-1602	G9	G9-carcinoma	女	69	Left	invasive breast ductalcarcinoma	Ⅱ级	4*3.5*2.5cm	8/24	ER(+)	PR(+)	HER-2（0）	KI67(+)LI:约5%
82	IWLI-N-86B62	BC-1602	G10	G10-carcinoma	女	57	Right	invasive breast ductalcarcinoma	Ⅱ级	5*4*3cm	0/17	ER(++)	PR(+)	HER-2（2+）	KI67(+)LI>80%
83	IWLI-N-86B62	BC-1602	G11	G11-carcinoma	女	64	Left	Intraductal carcinoma in situ with microscopic infiltration	None	6*5*3cm	0/17	ER(-)	PR(-)	HER-2 (3+)	KI67(+)LI:约70%
84	IWLI-N-86B62	BC-1602	G12	G12-carcinoma	女	69	Left	Ductal carcinoma in situ	Ⅱ级	6*4*5cm	0/3	ER(+)	PR(+)	HER-2（1+）	KI67(+)LI>30%
85	IWLI-N-86B62	BC-1602	H1	H1-carcinoma	女	72	Left	invasive lobular carcinoma	None	6.5*5*3cm	0/15	ER(+)	PR(-)	HER-2（0）	KI67(+)LI:约5%
86	IWLI-N-86B62	BC-1602	H2	H2-carcinoma	女	50	Left	invasive breast ductalcarcinoma	Ⅱ级	6*5*3cm	5/17	ER(+)	PR(+)	HER-2（2+）	KI67(+)LI>15%
								`
